# Supplementary material for: 1′-(2-Chloro­phen­yl)-5,6,5′,6′,7′,7a′-hexa­hydro-1′H,1′′H-dispiro­[imidazo[2,1-b][1,3]thia­zole-2,2′-pyrrolizine-3′(2′H),3′′-indole]-2′′,3(2H,3′′H)-dione
Source: Acta Crystallogr Sect E Struct Rep Online. 2010 Mar 17;66(Pt 4):o852. doi: 10.1107/S1600536810009323 (PMC2983913; doi:10.1107/S1600536810009323)
Supplement: Supplementary file 1 [file e-66-0o852-sup1.cif]

##############################################################################
###                                                                        ###
###        Electronic paper (Acta Crystallographica Section E)             ###
###                                                                        ###
##############################################################################
#                                                                            #
# This CIF contains the data in a paper accepted for publication in Acta     #
# Crystallographica Section E. It conforms to the requirements of Notes      #
# for Authors for Section E, and has been peer reviewed under the auspices   #
# of the IUCr Commission on Journals.                                        #
#                                                                            #
# Full details of the Crystallographic Information File format               #
# are given in the paper "The Crystallographic Information File (CIF):       #
# a New Standard Archive File for Crystallography" by S. R. Hall, F. H.      #
# Allen and I. D. Brown [Acta Cryst. (1991), A47, 655-685].                  #
#                                                                            #
# The current version of the core CIF dictionary is obtainable from          #
# ftp://ftp.iucr.org/pub/cif_core.dic. The current version number is 2.4.    #
#                                                                            #
# Software is freely available for graphical display of the structure(s) in  #
# this CIF.  For information consult the CIF home page http://www.iucr.org/  #
# cif/home.html                                                              #
#                                                                            #
# This file may be used for bona fide research purposes within the           #
# scientific community so long as proper attribution is given to the journal # 
# article from which it was obtained.                                        #
#                                                                            #
##############################################################################
                                             
data_I
_audit_creation_method     SHELXL-97
_chemical_name_systematic
;\
1'-(2-Chlorophenyl)-5,6,5',6',7',7a'-hexahydro-1'<i>H</i>,1''<i>H</i>-
dispiro[imidazo[2,1-<i>b</i>][1,3]thiazole-2,2'-pyrrolizine-
3'(2'<i>H</i>),3''-indole]-2'',3(2<i>H</i>,3''<i>H</i>)-dione
;
_chemical_name_common     ?
_chemical_formula_moiety     'C24 H21 Cl N4 O2 S'
_chemical_formula_sum     'C24 H21 Cl N4 O2 S'
_chemical_formula_iupac     'C24 H21 Cl N4 O2 S'
_chemical_formula_weight     464.96
_chemical_melting_point     ?
_symmetry_cell_setting     Triclinic
_symmetry_space_group_name_H-M     'P -1'
_symmetry_space_group_name_Hall     '-P 1'
loop_
    _symmetry_equiv_pos_as_xyz
    'x, y, z'
    '-x, -y, -z'
_cell_length_a     8.6798(18)
_cell_length_b     11.078(2)
_cell_length_c     11.372(2)
_cell_angle_alpha     78.984(7)
_cell_angle_beta     81.867(10)
_cell_angle_gamma     81.718(11)
_cell_volume     1054.8(4)
_cell_formula_units_Z     2
_cell_measurement_reflns_used     2350
_cell_measurement_theta_min     21.5
_cell_measurement_theta_max     67.5
_cell_measurement_temperature     113(2)
_exptl_crystal_description     block
_exptl_crystal_colour     colorless
_exptl_crystal_size_max     0.28
_exptl_crystal_size_mid     0.24
_exptl_crystal_size_min     0.20
_exptl_crystal_density_diffrn     1.464
_exptl_crystal_density_meas     ?
_exptl_crystal_density_method     'not measured'
_exptl_crystal_F_000     484
_exptl_absorpt_coefficient_mu     2.784
_exptl_absorpt_correction_type     multi-scan
_exptl_absorpt_process_details     '(CrystalClear; Rigaku, 2001)'
_exptl_absorpt_correction_T_min     0.510
_exptl_absorpt_correction_T_max     0.606
_exptl_special_details
;
;
_diffrn_ambient_temperature     113(2)
_diffrn_radiation_type     CuK\a
_diffrn_radiation_wavelength     1.54187
_diffrn_radiation_source     'fine-focus sealed tube'
_diffrn_radiation_monochromator     multilayer
_diffrn_measurement_device_type     'Rigaku Saturn CCD area-detector'
_diffrn_measurement_method     '\w and \f scans'
_diffrn_detector_area_resol_mean     7.31
_diffrn_reflns_number     21105
_diffrn_reflns_av_R_equivalents     0.0752
_diffrn_reflns_av_sigmaI/netI     0.0489
_diffrn_reflns_theta_min     3.99
_diffrn_reflns_theta_max     72.06
_diffrn_reflns_theta_full     67.75
_diffrn_measured_fraction_theta_max     0.960
_diffrn_measured_fraction_theta_full     0.976
_diffrn_reflns_limit_h_min     -9
_diffrn_reflns_limit_h_max     10
_diffrn_reflns_limit_k_min     -13
_diffrn_reflns_limit_k_max     13
_diffrn_reflns_limit_l_min     -14
_diffrn_reflns_limit_l_max     14
_diffrn_standards_number     0
_diffrn_standards_interval_count     0
_diffrn_standards_interval_time     0
_diffrn_standards_decay_%     0
_refine_special_details
;
Refinement of <i>F</i>^2^ against ALL reflections. The weighted <i>R</i>-factor
wR and goodness of fit <i>S</i> are based on <i>F</i>^2^, conventional
<i>R</i>-factors <i>R</i> are based on <i>F</i>, with <i>F</i> set to zero for
negative <i>F</i>^2^. The threshold expression of <i>F</i>^2^ >
\s(<i>F</i>^2^) is used only for calculating <i>R</i>-factors(gt) etc. and is
not relevant to the choice of reflections for refinement. <i>R</i>-factors
based on <i>F</i>^2^ are statistically about twice as large as those based on
<i>F</i>, and <i>R</i>- factors based on ALL data will be even larger.
;
_reflns_number_total     3986
_reflns_number_gt     3512
_reflns_threshold_expression     I>2\s(I)
_refine_ls_structure_factor_coef     Fsqd
_refine_ls_matrix_type     full
_refine_ls_R_factor_all     0.0461
_refine_ls_R_factor_gt     0.0433
_refine_ls_wR_factor_gt     0.1110
_refine_ls_wR_factor_ref     0.1131
_refine_ls_goodness_of_fit_ref     1.020
_refine_ls_restrained_S_all     1.020
_refine_ls_number_reflns     3986
_refine_ls_number_parameters     294
_refine_ls_number_restraints     0
_refine_ls_hydrogen_treatment     mixed
_refine_ls_weighting_scheme     calc
_refine_ls_weighting_details
                 'calc w=1/[\s^2^(Fo^2^)+(0.0802P)^2^] where P=(Fo^2^+2Fc^2^)/3'
_atom_sites_solution_hydrogens     geom
_atom_sites_solution_primary     direct
_atom_sites_solution_secondary     difmap
_refine_ls_shift/su_max     0.000
_refine_ls_shift/su_mean     0.000
_refine_diff_density_max     0.405
_refine_diff_density_min     -0.531
_refine_ls_extinction_method     'SHELXL97 (Sheldrick, 2008)'
_refine_ls_extinction_coef     0.0128(10)
_refine_ls_extinction_expression
                                  'Fc^*^=kFc[1+0.001xFc^2^\l^3^/sin(2\q)]^-1/4^'
loop_
    _atom_type_symbol
    _atom_type_description
    _atom_type_scat_dispersion_real
    _atom_type_scat_dispersion_imag
    _atom_type_scat_source
    'C' 'C' 0.0181 0.0091
                         'International Tables Vol C Tables 4.2.6.8 and 6.1.1.4'
    'H' 'H' 0.0000 0.0000
                         'International Tables Vol C Tables 4.2.6.8 and 6.1.1.4'
    'N' 'N' 0.0311 0.0180
                         'International Tables Vol C Tables 4.2.6.8 and 6.1.1.4'
    'O' 'O' 0.0492 0.0322
                         'International Tables Vol C Tables 4.2.6.8 and 6.1.1.4'
    'S' 'S' 0.3331 0.5567
                         'International Tables Vol C Tables 4.2.6.8 and 6.1.1.4'
    'Cl' 'Cl' 0.3639 0.7018
                         'International Tables Vol C Tables 4.2.6.8 and 6.1.1.4'
_computing_data_collection     'CrystalClear (Rigaku, 2001)'
_computing_cell_refinement     'CrystalClear (Rigaku, 2001)'
_computing_data_reduction     'CrystalClear (Rigaku, 2001)'
_computing_structure_solution     'SHELXS97 (Sheldrick, 2008)'
_computing_structure_refinement     'SHELXL97 (Sheldrick, 2008)'
_computing_molecular_graphics     'SHELXTL (Sheldrick, 2008)'
_computing_publication_material     'SHELXL97 (Sheldrick, 2008)'
loop_
    _atom_site_type_symbol
    _atom_site_label
    _atom_site_fract_x
    _atom_site_fract_y
    _atom_site_fract_z
    _atom_site_U_iso_or_equiv
    _atom_site_adp_type
    _atom_site_calc_flag
    _atom_site_refinement_flags
    _atom_site_occupancy
    _atom_site_disorder_assembly
    _atom_site_disorder_group
    Cl Cl1 0.24861(7) 0.40648(4) 0.48838(4) 0.03409(17) Uani d . 1 . .
    S S1 0.43258(5) 0.19148(3) 0.16037(3) 0.01711(15) Uani d . 1 . .
    O O1 0.13769(14) 0.10571(11) 0.44297(10) 0.0206(3) Uani d . 1 . .
    O O2 0.21446(14) 0.28209(11) -0.03632(10) 0.0211(3) Uani d . 1 . .
    N N1 0.37173(17) 0.02732(13) 0.35068(12) 0.0179(3) Uani d . 1 . .
    N N2 0.60368(17) -0.02950(13) 0.24368(12) 0.0202(3) Uani d . 1 . .
    N N3 0.20977(17) 0.07131(13) -0.01187(12) 0.0182(3) Uani d . 1 . .
    N N4 -0.03261(16) 0.24825(12) 0.17028(12) 0.0174(3) Uani d . 1 . .
    C C1 0.22952(19) 0.20199(14) 0.23784(13) 0.0150(3) Uani d . 1 . .
    C C2 0.2381(2) 0.10826(15) 0.35725(13) 0.0162(3) Uani d . 1 . .
    C C3 0.4828(2) 0.05014(15) 0.25168(13) 0.0165(3) Uani d . 1 . .
    C C4 0.4173(2) -0.09606(15) 0.41941(15) 0.0219(4) Uani d . 1 . .
    H H4A 0.3472 -0.1565 0.4119 0.026 Uiso calc R 1 . .
    H H4B 0.4192 -0.0936 0.5058 0.026 Uiso calc R 1 . .
    C C5 0.5847(2) -0.12500(16) 0.35418(15) 0.0228(4) Uani d . 1 . .
    H H5A 0.6644 -0.1226 0.4076 0.027 Uiso calc R 1 . .
    H H5B 0.5979 -0.2086 0.3324 0.027 Uiso calc R 1 . .
    C C6 0.15375(19) 0.33307(14) 0.26047(14) 0.0163(3) Uani d . 1 . .
    H H6 0.1057 0.3231 0.3465 0.020 Uiso calc R 1 . .
    C C7 0.0155(2) 0.36758(15) 0.18111(14) 0.0179(3) Uani d . 1 . .
    H H7 0.0509 0.4145 0.0999 0.021 Uiso calc R 1 . .
    C C8 0.11006(19) 0.16210(15) 0.15955(13) 0.0150(3) Uani d . 1 . .
    C C9 0.18421(19) 0.18303(15) 0.02409(14) 0.0169(3) Uani d . 1 . .
    C C10 0.15500(19) -0.02286(15) 0.07815(14) 0.0165(3) Uani d . 1 . .
    C C11 0.09088(19) 0.02528(15) 0.18252(14) 0.0160(3) Uani d . 1 . .
    C C12 0.0259(2) -0.05294(15) 0.28191(14) 0.0190(4) Uani d . 1 . .
    H H12 -0.0177 -0.0220 0.3533 0.023 Uiso calc R 1 . .
    C C13 0.0256(2) -0.17737(16) 0.27560(16) 0.0217(4) Uani d . 1 . .
    H H13 -0.0187 -0.2314 0.3431 0.026 Uiso calc R 1 . .
    C C14 0.0894(2) -0.22283(16) 0.17121(16) 0.0228(4) Uani d . 1 . .
    H H14 0.0880 -0.3078 0.1684 0.027 Uiso calc R 1 . .
    C C15 0.1554(2) -0.14631(15) 0.07089(15) 0.0214(4) Uani d . 1 . .
    H H15 0.1992 -0.1777 -0.0003 0.026 Uiso calc R 1 . .
    C C16 -0.1309(2) 0.43859(16) 0.24054(16) 0.0237(4) Uani d . 1 . .
    H H16A -0.1688 0.5132 0.1843 0.028 Uiso calc R 1 . .
    H H16B -0.1082 0.4641 0.3145 0.028 Uiso calc R 1 . .
    C C17 -0.2531(2) 0.34589(17) 0.27121(18) 0.0287(4) Uani d . 1 . .
    H H17A -0.3134 0.3511 0.3511 0.034 Uiso calc R 1 . .
    H H17B -0.3268 0.3617 0.2095 0.034 Uiso calc R 1 . .
    C C18 -0.1555(2) 0.21991(16) 0.27193(16) 0.0220(4) Uani d . 1 . .
    H H18A -0.1101 0.1902 0.3489 0.026 Uiso calc R 1 . .
    H H18B -0.2182 0.1573 0.2577 0.026 Uiso calc R 1 . .
    C C19 0.2614(2) 0.43184(15) 0.24310(14) 0.0179(3) Uani d . 1 . .
    C C20 0.3102(2) 0.47270(15) 0.33957(15) 0.0208(4) Uani d . 1 . .
    C C21 0.4077(2) 0.56475(16) 0.32325(17) 0.0261(4) Uani d . 1 . .
    H H21 0.4377 0.5904 0.3909 0.031 Uiso calc R 1 . .
    C C22 0.4612(2) 0.61903(16) 0.20712(18) 0.0266(4) Uani d . 1 . .
    H H22 0.5288 0.6817 0.1945 0.032 Uiso calc R 1 . .
    C C23 0.4147(2) 0.58077(16) 0.10959(16) 0.0253(4) Uani d . 1 . .
    H H23 0.4500 0.6179 0.0298 0.030 Uiso calc R 1 . .
    C C24 0.3173(2) 0.48903(16) 0.12801(15) 0.0222(4) Uani d . 1 . .
    H H24 0.2874 0.4641 0.0599 0.027 Uiso calc R 1 . .
    H H1 0.255(3) 0.064(2) -0.085(2) 0.032(6) Uiso d . 1 . .
loop_
    _atom_site_aniso_label
    _atom_site_aniso_U_11
    _atom_site_aniso_U_22
    _atom_site_aniso_U_33
    _atom_site_aniso_U_12
    _atom_site_aniso_U_13
    _atom_site_aniso_U_23
    Cl1 0.0545(4) 0.0322(3) 0.0213(2) -0.0151(2) -0.0128(2) -0.00515(18)
    S1 0.0177(2) 0.0147(2) 0.0184(2) 0.00019(16) -0.00128(15) -0.00395(15)
    O1 0.0237(7) 0.0229(6) 0.0163(6) -0.0034(5) -0.0004(5) -0.0073(4)
    O2 0.0280(7) 0.0175(6) 0.0183(6) -0.0026(5) -0.0036(5) -0.0037(4)
    N1 0.0221(8) 0.0151(7) 0.0167(6) 0.0001(6) -0.0035(5) -0.0039(5)
    N2 0.0233(8) 0.0173(7) 0.0213(7) 0.0020(6) -0.0052(6) -0.0083(5)
    N3 0.0240(8) 0.0164(7) 0.0156(7) 0.0008(6) -0.0024(5) -0.0089(5)
    N4 0.0185(7) 0.0142(7) 0.0213(7) 0.0019(6) -0.0037(5) -0.0096(5)
    C1 0.0170(8) 0.0151(8) 0.0142(7) -0.0015(6) -0.0004(6) -0.0073(6)
    C2 0.0214(9) 0.0145(8) 0.0156(7) -0.0035(6) -0.0042(6) -0.0070(6)
    C3 0.0202(9) 0.0148(8) 0.0172(7) -0.0017(7) -0.0049(6) -0.0079(6)
    C4 0.0292(10) 0.0141(8) 0.0223(8) 0.0004(7) -0.0072(7) -0.0024(6)
    C5 0.0290(10) 0.0166(8) 0.0237(8) 0.0030(7) -0.0080(7) -0.0065(6)
    C6 0.0190(9) 0.0141(8) 0.0176(7) -0.0007(6) -0.0021(6) -0.0082(6)
    C7 0.0209(9) 0.0124(8) 0.0219(8) 0.0007(7) -0.0045(6) -0.0076(6)
    C8 0.0171(8) 0.0154(8) 0.0144(7) -0.0006(6) -0.0024(6) -0.0078(5)
    C9 0.0184(8) 0.0176(8) 0.0162(7) 0.0018(6) -0.0055(6) -0.0075(6)
    C10 0.0159(8) 0.0174(8) 0.0181(7) 0.0017(6) -0.0050(6) -0.0081(6)
    C11 0.0166(8) 0.0148(8) 0.0190(7) 0.0010(6) -0.0050(6) -0.0089(6)
    C12 0.0204(9) 0.0185(8) 0.0200(8) -0.0012(7) -0.0036(6) -0.0080(6)
    C13 0.0205(9) 0.0179(8) 0.0270(8) -0.0030(7) -0.0037(7) -0.0033(6)
    C14 0.0240(10) 0.0138(8) 0.0335(9) 0.0013(7) -0.0082(7) -0.0101(7)
    C15 0.0253(9) 0.0178(8) 0.0238(8) 0.0037(7) -0.0063(7) -0.0126(6)
    C16 0.0228(9) 0.0187(9) 0.0319(9) 0.0035(7) -0.0052(7) -0.0130(7)
    C17 0.0216(10) 0.0236(10) 0.0416(10) 0.0026(8) -0.0005(8) -0.0139(8)
    C18 0.0189(9) 0.0194(8) 0.0289(9) -0.0003(7) -0.0008(7) -0.0101(6)
    C19 0.0200(9) 0.0116(7) 0.0238(8) 0.0028(6) -0.0037(6) -0.0101(6)
    C20 0.0238(9) 0.0159(8) 0.0251(8) 0.0012(7) -0.0077(7) -0.0082(6)
    C21 0.0259(10) 0.0185(9) 0.0381(10) 0.0006(7) -0.0108(8) -0.0127(7)
    C22 0.0226(10) 0.0163(9) 0.0438(11) -0.0034(7) -0.0020(8) -0.0132(7)
    C23 0.0277(10) 0.0172(8) 0.0302(9) -0.0021(7) 0.0045(7) -0.0083(7)
    C24 0.0271(10) 0.0167(8) 0.0242(8) 0.0009(7) -0.0016(7) -0.0106(6)
_geom_special_details
;
All esds (except the esd in the dihedral angle between two l.s. planes) are
estimated using the full covariance matrix. The cell esds are taken into
account individually in the estimation of esds in distances, angles and
torsion angles; correlations between esds in cell parameters are only used
when they are defined by crystal symmetry. An approximate (isotropic)
treatment of cell esds is used for estimating esds involving l.s. planes.
;
loop_
    _geom_bond_atom_site_label_1
    _geom_bond_atom_site_label_2
    _geom_bond_site_symmetry_2
    _geom_bond_distance
    _geom_bond_publ_flag
    Cl1 C20 . 1.7522(18) ?
    S1 C3 . 1.7407(16) ?
    S1 C1 . 1.8539(17) ?
    O1 C2 . 1.211(2) ?
    O2 C9 . 1.220(2) ?
    N1 C2 . 1.363(2) ?
    N1 C3 . 1.384(2) ?
    N1 C4 . 1.469(2) ?
    N2 C3 . 1.275(2) ?
    N2 C5 . 1.486(2) ?
    N3 C9 . 1.355(2) ?
    N3 C10 . 1.400(2) ?
    N3 H1 . 0.88(2) ?
    N4 C8 . 1.456(2) ?
    N4 C7 . 1.474(2) ?
    N4 C18 . 1.477(2) ?
    C1 C2 . 1.548(2) ?
    C1 C6 . 1.558(2) ?
    C1 C8 . 1.614(2) ?
    C4 C5 . 1.555(3) ?
    C4 H4A . 0.9900 ?
    C4 H4B . 0.9900 ?
    C5 H5A . 0.9900 ?
    C5 H5B . 0.9900 ?
    C6 C19 . 1.507(2) ?
    C6 C7 . 1.563(2) ?
    C6 H6 . 1.0000 ?
    C7 C16 . 1.537(2) ?
    C7 H7 . 1.0000 ?
    C8 C11 . 1.517(2) ?
    C8 C9 . 1.571(2) ?
    C10 C15 . 1.385(2) ?
    C10 C11 . 1.404(2) ?
    C11 C12 . 1.390(2) ?
    C12 C13 . 1.394(2) ?
    C12 H12 . 0.9500 ?
    C13 C14 . 1.390(2) ?
    C13 H13 . 0.9500 ?
    C14 C15 . 1.390(3) ?
    C14 H14 . 0.9500 ?
    C15 H15 . 0.9500 ?
    C16 C17 . 1.540(3) ?
    C16 H16A . 0.9900 ?
    C16 H16B . 0.9900 ?
    C17 C18 . 1.524(2) ?
    C17 H17A . 0.9900 ?
    C17 H17B . 0.9900 ?
    C18 H18A . 0.9900 ?
    C18 H18B . 0.9900 ?
    C19 C24 . 1.394(2) ?
    C19 C20 . 1.401(2) ?
    C20 C21 . 1.387(3) ?
    C21 C22 . 1.387(3) ?
    C21 H21 . 0.9500 ?
    C22 C23 . 1.389(3) ?
    C22 H22 . 0.9500 ?
    C23 C24 . 1.381(3) ?
    C23 H23 . 0.9500 ?
    C24 H24 . 0.9500 ?
loop_
    _geom_angle_atom_site_label_1
    _geom_angle_atom_site_label_2
    _geom_angle_atom_site_label_3
    _geom_angle_site_symmetry_1
    _geom_angle_site_symmetry_3
    _geom_angle
    _geom_angle_publ_flag
    C3 S1 C1 . . 91.34(8) ?
    C2 N1 C3 . . 118.08(13) ?
    C2 N1 C4 . . 132.63(14) ?
    C3 N1 C4 . . 108.49(13) ?
    C3 N2 C5 . . 105.37(14) ?
    C9 N3 C10 . . 112.22(13) ?
    C9 N3 H1 . . 120.9(15) ?
    C10 N3 H1 . . 126.9(15) ?
    C8 N4 C7 . . 106.79(13) ?
    C8 N4 C18 . . 119.35(13) ?
    C7 N4 C18 . . 106.15(12) ?
    C2 C1 C6 . . 111.70(12) ?
    C2 C1 C8 . . 109.24(13) ?
    C6 C1 C8 . . 103.51(12) ?
    C2 C1 S1 . . 104.85(11) ?
    C6 C1 S1 . . 116.29(11) ?
    C8 C1 S1 . . 111.25(10) ?
    O1 C2 N1 . . 125.06(15) ?
    O1 C2 C1 . . 124.45(15) ?
    N1 C2 C1 . . 110.46(13) ?
    N2 C3 N1 . . 117.43(14) ?
    N2 C3 S1 . . 130.89(13) ?
    N1 C3 S1 . . 111.62(12) ?
    N1 C4 C5 . . 99.92(13) ?
    N1 C4 H4A . . 111.8 ?
    C5 C4 H4A . . 111.8 ?
    N1 C4 H4B . . 111.8 ?
    C5 C4 H4B . . 111.8 ?
    H4A C4 H4B . . 109.5 ?
    N2 C5 C4 . . 107.58(13) ?
    N2 C5 H5A . . 110.2 ?
    C4 C5 H5A . . 110.2 ?
    N2 C5 H5B . . 110.2 ?
    C4 C5 H5B . . 110.2 ?
    H5A C5 H5B . . 108.5 ?
    C19 C6 C1 . . 117.03(14) ?
    C19 C6 C7 . . 113.84(13) ?
    C1 C6 C7 . . 105.08(12) ?
    C19 C6 H6 . . 106.8 ?
    C1 C6 H6 . . 106.8 ?
    C7 C6 H6 . . 106.8 ?
    N4 C7 C16 . . 105.48(14) ?
    N4 C7 C6 . . 105.24(12) ?
    C16 C7 C6 . . 113.85(13) ?
    N4 C7 H7 . . 110.7 ?
    C16 C7 H7 . . 110.7 ?
    C6 C7 H7 . . 110.7 ?
    N4 C8 C11 . . 116.83(14) ?
    N4 C8 C9 . . 108.11(12) ?
    C11 C8 C9 . . 101.84(12) ?
    N4 C8 C1 . . 106.18(12) ?
    C11 C8 C1 . . 115.78(12) ?
    C9 C8 C1 . . 107.48(13) ?
    O2 C9 N3 . . 126.81(15) ?
    O2 C9 C8 . . 125.72(14) ?
    N3 C9 C8 . . 107.47(13) ?
    C15 C10 N3 . . 127.81(15) ?
    C15 C10 C11 . . 121.99(16) ?
    N3 C10 C11 . . 110.17(14) ?
    C12 C11 C10 . . 119.27(15) ?
    C12 C11 C8 . . 132.62(14) ?
    C10 C11 C8 . . 108.11(14) ?
    C11 C12 C13 . . 119.24(15) ?
    C11 C12 H12 . . 120.4 ?
    C13 C12 H12 . . 120.4 ?
    C14 C13 C12 . . 120.45(17) ?
    C14 C13 H13 . . 119.8 ?
    C12 C13 H13 . . 119.8 ?
    C13 C14 C15 . . 121.26(16) ?
    C13 C14 H14 . . 119.4 ?
    C15 C14 H14 . . 119.4 ?
    C10 C15 C14 . . 117.79(15) ?
    C10 C15 H15 . . 121.1 ?
    C14 C15 H15 . . 121.1 ?
    C7 C16 C17 . . 104.65(13) ?
    C7 C16 H16A . . 110.8 ?
    C17 C16 H16A . . 110.8 ?
    C7 C16 H16B . . 110.8 ?
    C17 C16 H16B . . 110.8 ?
    H16A C16 H16B . . 108.9 ?
    C18 C17 C16 . . 104.10(15) ?
    C18 C17 H17A . . 110.9 ?
    C16 C17 H17A . . 110.9 ?
    C18 C17 H17B . . 110.9 ?
    C16 C17 H17B . . 110.9 ?
    H17A C17 H17B . . 109.0 ?
    N4 C18 C17 . . 101.57(14) ?
    N4 C18 H18A . . 111.5 ?
    C17 C18 H18A . . 111.5 ?
    N4 C18 H18B . . 111.5 ?
    C17 C18 H18B . . 111.5 ?
    H18A C18 H18B . . 109.3 ?
    C24 C19 C20 . . 116.04(16) ?
    C24 C19 C6 . . 121.04(15) ?
    C20 C19 C6 . . 122.91(15) ?
    C21 C20 C19 . . 122.76(17) ?
    C21 C20 Cl1 . . 117.18(13) ?
    C19 C20 Cl1 . . 120.06(14) ?
    C20 C21 C22 . . 119.36(17) ?
    C20 C21 H21 . . 120.3 ?
    C22 C21 H21 . . 120.3 ?
    C21 C22 C23 . . 119.26(18) ?
    C21 C22 H22 . . 120.4 ?
    C23 C22 H22 . . 120.4 ?
    C24 C23 C22 . . 120.37(17) ?
    C24 C23 H23 . . 119.8 ?
    C22 C23 H23 . . 119.8 ?
    C23 C24 C19 . . 122.21(16) ?
    C23 C24 H24 . . 118.9 ?
    C19 C24 H24 . . 118.9 ?
loop_
    _geom_torsion_atom_site_label_1
    _geom_torsion_atom_site_label_2
    _geom_torsion_atom_site_label_3
    _geom_torsion_atom_site_label_4
    _geom_torsion_site_symmetry_1
    _geom_torsion_site_symmetry_2
    _geom_torsion_site_symmetry_3
    _geom_torsion_site_symmetry_4
    _geom_torsion
    _geom_torsion_publ_flag
    C3 S1 C1 C2 . . . . 17.34(11) ?
    C3 S1 C1 C6 . . . . 141.23(11) ?
    C3 S1 C1 C8 . . . . -100.62(11) ?
    C3 N1 C2 O1 . . . . -173.38(15) ?
    C4 N1 C2 O1 . . . . 18.2(3) ?
    C3 N1 C2 C1 . . . . 8.4(2) ?
    C4 N1 C2 C1 . . . . -159.95(16) ?
    C6 C1 C2 O1 . . . . 37.6(2) ?
    C8 C1 C2 O1 . . . . -76.26(19) ?
    S1 C1 C2 O1 . . . . 164.42(14) ?
    C6 C1 C2 N1 . . . . -144.15(14) ?
    C8 C1 C2 N1 . . . . 101.94(15) ?
    S1 C1 C2 N1 . . . . -17.38(15) ?
    C5 N2 C3 N1 . . . . -1.89(19) ?
    C5 N2 C3 S1 . . . . 175.10(13) ?
    C2 N1 C3 N2 . . . . -176.64(14) ?
    C4 N1 C3 N2 . . . . -5.6(2) ?
    C2 N1 C3 S1 . . . . 5.81(19) ?
    C4 N1 C3 S1 . . . . 176.82(11) ?
    C1 S1 C3 N2 . . . . 168.82(16) ?
    C1 S1 C3 N1 . . . . -14.05(12) ?
    C2 N1 C4 C5 . . . . 178.86(16) ?
    C3 N1 C4 C5 . . . . 9.66(16) ?
    C3 N2 C5 C4 . . . . 8.22(18) ?
    N1 C4 C5 N2 . . . . -10.75(16) ?
    C2 C1 C6 C19 . . . . 107.20(16) ?
    C8 C1 C6 C19 . . . . -135.39(13) ?
    S1 C1 C6 C19 . . . . -13.08(17) ?
    C2 C1 C6 C7 . . . . -125.40(14) ?
    C8 C1 C6 C7 . . . . -7.99(15) ?
    S1 C1 C6 C7 . . . . 114.32(12) ?
    C8 N4 C7 C16 . . . . -158.43(12) ?
    C18 N4 C7 C16 . . . . -30.09(16) ?
    C8 N4 C7 C6 . . . . -37.75(15) ?
    C18 N4 C7 C6 . . . . 90.59(14) ?
    C19 C6 C7 N4 . . . . 156.75(13) ?
    C1 C6 C7 N4 . . . . 27.44(16) ?
    C19 C6 C7 C16 . . . . -88.23(17) ?
    C1 C6 C7 C16 . . . . 142.45(14) ?
    C7 N4 C8 C11 . . . . 163.22(13) ?
    C18 N4 C8 C11 . . . . 43.02(19) ?
    C7 N4 C8 C9 . . . . -82.74(14) ?
    C18 N4 C8 C9 . . . . 157.06(14) ?
    C7 N4 C8 C1 . . . . 32.35(15) ?
    C18 N4 C8 C1 . . . . -87.84(16) ?
    C2 C1 C8 N4 . . . . 104.98(14) ?
    C6 C1 C8 N4 . . . . -14.14(15) ?
    S1 C1 C8 N4 . . . . -139.74(11) ?
    C2 C1 C8 C11 . . . . -26.48(18) ?
    C6 C1 C8 C11 . . . . -145.59(13) ?
    S1 C1 C8 C11 . . . . 88.80(14) ?
    C2 C1 C8 C9 . . . . -139.50(13) ?
    C6 C1 C8 C9 . . . . 101.38(13) ?
    S1 C1 C8 C9 . . . . -24.22(14) ?
    C10 N3 C9 O2 . . . . -177.34(16) ?
    C10 N3 C9 C8 . . . . 3.48(18) ?
    N4 C8 C9 O2 . . . . 52.9(2) ?
    C11 C8 C9 O2 . . . . 176.57(16) ?
    C1 C8 C9 O2 . . . . -61.3(2) ?
    N4 C8 C9 N3 . . . . -127.87(14) ?
    C11 C8 C9 N3 . . . . -4.24(16) ?
    C1 C8 C9 N3 . . . . 117.90(14) ?
    C9 N3 C10 C15 . . . . 176.92(16) ?
    C9 N3 C10 C11 . . . . -1.15(19) ?
    C15 C10 C11 C12 . . . . 0.1(2) ?
    N3 C10 C11 C12 . . . . 178.33(14) ?
    C15 C10 C11 C8 . . . . 179.98(14) ?
    N3 C10 C11 C8 . . . . -1.82(18) ?
    N4 C8 C11 C12 . . . . -59.1(2) ?
    C9 C8 C11 C12 . . . . -176.61(17) ?
    C1 C8 C11 C12 . . . . 67.1(2) ?
    N4 C8 C11 C10 . . . . 121.09(14) ?
    C9 C8 C11 C10 . . . . 3.57(16) ?
    C1 C8 C11 C10 . . . . -112.67(15) ?
    C10 C11 C12 C13 . . . . -0.2(2) ?
    C8 C11 C12 C13 . . . . -179.98(16) ?
    C11 C12 C13 C14 . . . . 0.0(3) ?
    C12 C13 C14 C15 . . . . 0.1(3) ?
    N3 C10 C15 C14 . . . . -177.82(16) ?
    C11 C10 C15 C14 . . . . 0.0(2) ?
    C13 C14 C15 C10 . . . . -0.2(3) ?
    N4 C7 C16 C17 . . . . 5.22(17) ?
    C6 C7 C16 C17 . . . . -109.65(16) ?
    C7 C16 C17 C18 . . . . 20.32(18) ?
    C8 N4 C18 C17 . . . . 163.22(14) ?
    C7 N4 C18 C17 . . . . 42.69(16) ?
    C16 C17 C18 N4 . . . . -38.17(17) ?
    C1 C6 C19 C24 . . . . 76.18(19) ?
    C7 C6 C19 C24 . . . . -46.8(2) ?
    C1 C6 C19 C20 . . . . -104.47(18) ?
    C7 C6 C19 C20 . . . . 132.52(16) ?
    C24 C19 C20 C21 . . . . 0.2(2) ?
    C6 C19 C20 C21 . . . . -179.17(15) ?
    C24 C19 C20 Cl1 . . . . -179.45(12) ?
    C6 C19 C20 Cl1 . . . . 1.2(2) ?
    C19 C20 C21 C22 . . . . -0.4(3) ?
    Cl1 C20 C21 C22 . . . . 179.24(13) ?
    C20 C21 C22 C23 . . . . 0.6(3) ?
    C21 C22 C23 C24 . . . . -0.5(3) ?
    C22 C23 C24 C19 . . . . 0.3(3) ?
    C20 C19 C24 C23 . . . . -0.1(2) ?
    C6 C19 C24 C23 . . . . 179.24(16) ?
loop_
    _geom_hbond_atom_site_label_D
    _geom_hbond_atom_site_label_H
    _geom_hbond_atom_site_label_A
    _geom_hbond_site_symmetry_A
    _geom_hbond_distance_DH
    _geom_hbond_distance_HA
    _geom_hbond_distance_DA
    _geom_hbond_angle_DHA
    N3 H1 N2 2_655 0.88(2) 2.10(2) 2.971(2) 170(2)
data_global
_journal_date_recd_electronic     2010-03-08
_journal_date_accepted     2010-03-11
_journal_name_full     'Acta Crystallographica, Section E'
_journal_year     2010
_journal_volume     66
_journal_issue      4
_journal_page_first     o852
_journal_page_last     o852
_journal_paper_category     QO
_journal_coeditor_code     HB5356
_publ_contact_author_name     'Bo Liao'
_publ_contact_author_address
;
School of of Chemistry and Chemical Engineering,
Hunan University of Science and Technology,Xiangtan, 411201, P. R. China
;
_publ_contact_author_email     'liaobohnust@163.com'
_publ_contact_author_fax     '86-0731-58290187'
_publ_contact_author_phone     '86-0731-58290187'
_publ_section_title
;\
1'-(2-Chlorophenyl)-5,6,5',6',7',7a'-hexahydro-1'<i>H</i>,1''<i>H</i>-\
dispiro[imidazo[2,1-<i>b</i>][1,3]thiazole-2,2'-pyrrolizine-3'(2'<i>H</i>),\
3''-indole]-2'',3(2<i>H</i>,3''<i>H</i>)-dione
;
loop_
    _publ_author_name
    _publ_author_footnote
    _publ_author_address
    'Liao, Bo' .
;
School of of Chemistry and Chemical Engineering,
Hunan University of Science and Technology
Xiangtan 411201
People's Republic of China
;
    'Zheng, Aiting' .
;
School of of Chemistry and Chemical Engineering,
Hunan University of Science and Technology
Xiangtan 411201
People's Republic of China
;
    'Liu, Bin' .
;
School of of Chemistry and Chemical Engineering,
Hunan University of Science and Technology
Xiangtan 411201
People's Republic of China
;
