# Supplementary material for: 1′-(2-Chloro­phen­yl)-5,6,5′,6′,7′,7a′-hexa­hydro-1′H,1′′H-dispiro­[imidazo[2,1-b][1,3]thia­zole-2,2′-pyrrolizine-3′(2′H),3′′-indole]-2′′,3(2H,3′′H)-dione
Source: Acta Crystallogr Sect E Struct Rep Online. 2010 Mar 17;66(Pt 4):o852. doi: 10.1107/S1600536810009323 (PMC2983913; doi:10.1107/S1600536810009323)
Supplement: Supplementary file 2 [file e-66-0o852-Isup2.hkl]

# 
# h,k,l, Fc-squared, Fo-squared, sigma(Fo-squared) and status flag 
# 
data_I
_shelx_title '  _091105b' 
_shelx_refln_list_code          4 
_shelx_F_calc_maximum      127.53 
_exptl_crystal_F_000       484.00 
_reflns_d_resolution_high  0.8103 
 
loop_ 
 _symmetry_equiv_pos_as_xyz 
 'x, y, z' 
 '-x, -y, -z' 
 
_cell_length_a     8.6798 
_cell_length_b    11.0780 
_cell_length_c    11.3723 
_cell_angle_alpha  78.984 
_cell_angle_beta   81.867 
_cell_angle_gamma  81.718 
 
_shelx_F_squared_multiplier     1.000 
 
loop_ 
 _refln_index_h 
 _refln_index_k 
 _refln_index_l 
 _refln_F_squared_calc 
 _refln_F_squared_meas 
 _refln_F_squared_sigma 
 _refln_observed_status 
   1   0   0      176.30      182.11      7.37 o 
   2   0   0      377.57      375.83      8.40 o 
   3   0   0     1403.00     1417.15     20.72 o 
   4   0   0       10.26        6.72      1.15 o 
   5   0   0     1289.81     1392.55     44.28 o 
   6   0   0      662.69      601.04     19.90 o 
   7   0   0      718.17      706.05     18.14 o 
   8   0   0       27.69       25.53      3.69 o 
   9   0   0       88.56       79.73      7.98 o 
  10   0   0       37.26       43.30      8.11 o 
 -10   1   0      141.24      169.23     22.03 o 
  -9   1   0       72.27       67.17      7.14 o 
  -8   1   0      111.40      118.45      9.40 o 
  -7   1   0      233.21      230.11      9.66 o 
  -6   1   0        4.68        7.54      3.31 o 
  -5   1   0     1361.48     1418.82     71.92 o 
  -4   1   0     4778.35     5202.80    170.11 o 
  -3   1   0     2853.04     3022.05     67.94 o 
  -2   1   0     1310.42     1263.01     30.85 o 
  -1   1   0     5257.54     4147.52    449.44 o 
   0   1   0     1317.62     1229.35     45.33 o 
   1   1   0     1741.27     1235.65     28.34 o 
   2   1   0     3064.18     2797.06     70.03 o 
   3   1   0        0.12        2.90      1.77 o 
   4   1   0        2.36        2.24      2.17 o 
   5   1   0       53.35       84.36     11.75 o 
   6   1   0       45.78       49.66      3.91 o 
   7   1   0       29.30       24.56      3.44 o 
   8   1   0       69.34       70.42      8.67 o 
   9   1   0       35.83       31.80      6.04 o 
 -10   2   0      152.71      163.96     16.83 o 
  -9   2   0      379.02      356.03     28.87 o 
  -8   2   0        3.92        5.83      3.29 o 
  -7   2   0      133.35      122.78     11.28 o 
  -6   2   0       79.78       83.33      6.08 o 
  -5   2   0       92.46       81.99      4.03 o 
  -4   2   0     2156.14     2528.36     69.20 o 
  -3   2   0     4400.00     4363.21    236.44 o 
  -2   2   0     2123.82     2074.20     58.51 o 
  -1   2   0      548.90      587.77     13.11 o 
   0   2   0      862.01      875.13     33.96 o 
   1   2   0     3770.57     3410.15    111.92 o 
   2   2   0      177.62      178.51      5.04 o 
   3   2   0      497.06      482.59     18.37 o 
   4   2   0      566.23      580.77     26.20 o 
   5   2   0      253.34      291.11     12.54 o 
   6   2   0      212.77      183.50      8.09 o 
   7   2   0       25.39       31.08      4.66 o 
   8   2   0      573.93      577.10     27.26 o 
   9   2   0        1.75        1.98      4.40 o 
  -9   3   0        0.30        0.40      1.26 o 
  -8   3   0      218.67      223.55      9.43 o 
  -7   3   0      661.21      705.85     32.10 o 
  -6   3   0      157.31      137.74      8.57 o 
  -5   3   0       24.41       27.02      2.91 o 
  -4   3   0     1970.19     2157.49     74.17 o 
  -3   3   0      523.59      476.88     13.60 o 
  -2   3   0     1006.61     1027.80     28.11 o 
  -1   3   0     2033.18     1985.29     39.30 o 
   0   3   0      872.51      858.46     34.25 o 
   1   3   0     1354.69     1246.61     24.65 o 
   2   3   0      622.41      578.06     18.90 o 
   3   3   0     1832.68     1916.39     95.12 o 
   4   3   0      338.98      394.45     19.93 o 
   5   3   0       21.54       21.72      3.26 o 
   6   3   0        6.43        6.76      6.67 o 
   7   3   0       72.53       64.93      6.27 o 
   8   3   0      441.67      408.14     27.14 o 
  -9   4   0        2.07        2.03      3.14 o 
  -8   4   0      130.63      132.13     10.20 o 
  -7   4   0      157.27      147.60     11.11 o 
  -6   4   0      465.16      457.18     16.70 o 
  -5   4   0     1112.33     1026.05     33.82 o 
  -4   4   0      267.30      261.02      8.44 o 
  -3   4   0     1734.39     2068.01     66.88 o 
  -2   4   0     1287.54     1294.32     42.45 o 
  -1   4   0       69.48       84.91      4.73 o 
   0   4   0      282.60      266.18      9.79 o 
   1   4   0      168.41      175.90      7.81 o 
   2   4   0      247.20      242.09      9.50 o 
   3   4   0       50.19       68.24      7.58 o 
   4   4   0      152.94      131.79     19.68 o 
   5   4   0      681.67      523.88     40.65 o 
   6   4   0        2.83        3.43      2.10 o 
   7   4   0      207.96      182.88     16.98 o 
  -9   5   0        9.51       11.33      2.38 o 
  -8   5   0      214.32      220.37     11.36 o 
  -7   5   0       32.68       26.51      3.72 o 
  -6   5   0      216.93      224.08     10.70 o 
  -5   5   0      286.35      266.99      8.70 o 
  -4   5   0       80.10       72.54      5.29 o 
  -3   5   0     1464.37     1455.08     53.20 o 
  -2   5   0        5.52       20.84      5.96 o 
  -1   5   0       40.13       56.47      4.07 o 
   0   5   0     2908.52     2885.36     91.21 o 
   1   5   0      606.98      612.76     28.44 o 
   2   5   0     1862.34     2079.69     55.20 o 
   3   5   0     1403.82     1542.34     52.71 o 
   4   5   0        5.67        2.20      1.44 o 
   5   5   0       21.96       21.91      3.04 o 
   6   5   0      775.80      656.47     24.68 o 
  -8   6   0       83.38       80.37      7.01 o 
  -7   6   0        0.68        1.06      1.11 o 
  -6   6   0      300.32      305.83     11.87 o 
  -5   6   0        4.02        5.87      2.59 o 
  -4   6   0     1294.69     1386.45     33.64 o 
  -3   6   0      379.32      363.90      9.56 o 
  -2   6   0      131.89      157.42      7.81 o 
  -1   6   0        2.59        1.48      1.56 o 
   0   6   0       59.58       47.14      4.10 o 
   1   6   0        2.31        5.40      2.64 o 
   2   6   0     1150.54     1110.85     47.10 o 
   3   6   0      255.63      225.10     10.81 o 
   4   6   0       54.28       63.55      6.80 o 
   5   6   0      262.88      221.61     10.12 o 
   6   6   0      138.32      117.42     10.87 o 
   7   6   0      237.10      170.95     23.62 o 
  -8   7   0       28.88       29.54      4.34 o 
  -7   7   0       38.27       34.04      4.59 o 
  -6   7   0      213.12      200.51      7.56 o 
  -5   7   0       12.07       13.58      4.89 o 
  -4   7   0      479.84      469.22     17.80 o 
  -3   7   0      921.20      877.01     22.65 o 
  -2   7   0     1398.04     1252.63     71.28 o 
  -1   7   0       38.61       43.57      4.06 o 
   0   7   0       12.35        8.79      3.66 o 
   1   7   0       17.36       26.66      2.71 o 
   2   7   0      107.81      115.32      6.68 o 
   3   7   0     1680.42     1662.93     87.09 o 
   4   7   0        7.00        7.00      2.50 o 
   5   7   0        0.86        2.26      2.11 o 
   6   7   0       16.44       11.45      4.04 o 
   7   7   0      141.04      103.58     16.01 o 
  -7   8   0      542.33      317.23     25.34 o 
  -6   8   0      284.17      254.79     10.76 o 
  -5   8   0        0.43        0.90      1.20 o 
  -4   8   0        3.21        3.44      2.92 o 
  -3   8   0      158.56      156.95      8.08 o 
  -2   8   0       12.44       12.68      3.01 o 
  -1   8   0      514.97      503.66     16.28 o 
   0   8   0      354.18      326.53     10.09 o 
   1   8   0        2.24        1.47      1.06 o 
   2   8   0        1.38        3.61      1.72 o 
   3   8   0      341.25      336.17     13.08 o 
   4   8   0       45.38       43.92      4.50 o 
   5   8   0      625.10      609.07     23.99 o 
   6   8   0       30.57       30.59      5.94 o 
   7   8   0      260.46      211.83     16.42 o 
  -6   9   0       31.80       24.72      2.77 o 
  -5   9   0      313.55      328.53     16.98 o 
  -4   9   0        0.47        0.51      1.80 o 
  -3   9   0      134.04      134.72     12.74 o 
  -2   9   0      341.88      304.42     15.66 o 
  -1   9   0      167.64      157.11      7.87 o 
   0   9   0        4.15        3.79      3.04 o 
   1   9   0      411.62      389.31     15.60 o 
   2   9   0       94.60       98.78      9.04 o 
   3   9   0      667.57      662.92     23.63 o 
   4   9   0     1639.84     1582.34     53.77 o 
   5   9   0      274.74      239.40     17.08 o 
   6   9   0      106.59      100.07     11.31 o 
   7   9   0      129.24      121.72     16.17 o 
   8   9   0        7.12        5.04      1.91 o 
  -6  10   0       87.66       69.66      7.93 o 
  -5  10   0      124.52      130.82      9.04 o 
  -4  10   0       76.41       79.63      9.27 o 
  -3  10   0       72.96       80.79     10.23 o 
  -2  10   0      309.56      293.20     27.28 o 
  -1  10   0      544.99      524.88     19.39 o 
   0  10   0      187.19      211.37     14.90 o 
   1  10   0       89.73       69.13      8.43 o 
   2  10   0       25.84       22.62      4.78 o 
   3  10   0       35.50       37.71      5.65 o 
   4  10   0       10.64       21.79      9.24 o 
   5  10   0        4.26        7.09      6.29 o 
   6  10   0      494.94      562.07     46.28 o 
   7  10   0      156.56      157.71     16.63 o 
  -4  11   0        3.59        2.35      3.63 o 
  -3  11   0       69.73       64.52      7.97 o 
  -2  11   0       43.86       49.10      6.98 o 
  -1  11   0      187.93      196.40      9.57 o 
   0  11   0        0.19        0.42      1.02 o 
   1  11   0      409.93      382.27     21.08 o 
   2  11   0      460.80      439.21     20.44 o 
   3  11   0      121.18      128.56     10.79 o 
   4  11   0        0.51        0.82      2.57 o 
   5  11   0        0.21        0.52      2.49 o 
   6  11   0       48.06       42.68      7.91 o 
  -3  12   0      193.10      189.16     14.32 o 
  -2  12   0       44.26       46.08      6.29 o 
  -1  12   0      169.66      170.75     13.46 o 
   0  12   0        2.77        2.72      3.69 o 
   1  12   0        4.83        9.14      2.91 o 
   2  12   0      132.74      125.48      8.07 o 
   3  12   0      120.81      139.63      9.61 o 
   4  12   0      126.98      120.20     12.15 o 
   5  12   0       23.33       22.03      5.21 o 
  -1  13   0      586.52      570.73     43.68 o 
   0  13   0      497.45      458.53     41.37 o 
   1  13   0        0.31        0.32      0.84 o 
   2  13   0       15.84       20.07      2.69 o 
   3  13   0        0.53        0.55      5.71 o 
  -2 -13   1        7.13       11.09      3.74 o 
  -1 -13   1      101.19      103.40     10.27 o 
   0 -13   1       25.07       26.55      5.56 o 
  -5 -12   1      420.16      423.21     64.39 o 
  -4 -12   1        3.35        6.44      3.35 o 
  -3 -12   1        2.98        4.32      2.01 o 
  -2 -12   1      103.53      100.34      6.98 o 
  -1 -12   1        9.99       11.34      2.43 o 
   0 -12   1      111.85      113.15      9.07 o 
   1 -12   1       40.12       39.22      3.50 o 
   2 -12   1        1.44        3.97      2.74 o 
   3 -12   1        0.01        0.51      4.98 o 
  -6 -11   1       83.83       89.48     12.90 o 
  -5 -11   1      213.76      229.01     25.31 o 
  -4 -11   1       10.69        9.01      2.63 o 
  -3 -11   1       25.32       21.93      3.41 o 
  -2 -11   1      154.61      151.03     10.95 o 
  -1 -11   1        0.67        1.88      1.56 o 
   0 -11   1      180.34      188.71      7.03 o 
   1 -11   1      201.68      210.48     12.32 o 
   2 -11   1        0.88        2.85      2.45 o 
   3 -11   1        1.15        1.92      2.60 o 
   4 -11   1      265.65      281.66     16.68 o 
  -7 -10   1      116.24       96.38     13.44 o 
  -6 -10   1      178.28      169.44     17.98 o 
  -5 -10   1      187.66      199.60     15.29 o 
  -4 -10   1      339.17      350.07     14.87 o 
  -3 -10   1        1.21        4.39      3.95 o 
  -2 -10   1        5.96        4.41      3.33 o 
  -1 -10   1     1038.95     1003.87     36.24 o 
   0 -10   1      101.63      101.08      8.40 o 
   1 -10   1      741.21      756.43     25.32 o 
   2 -10   1       16.05       16.38      3.54 o 
   3 -10   1       66.74       61.79      8.52 o 
   4 -10   1      469.18      497.17     29.48 o 
   5 -10   1      226.80      248.65     12.78 o 
  -7  -9   1       82.12       73.55      9.92 o 
  -6  -9   1      166.95      164.57     14.38 o 
  -5  -9   1      411.90      412.79     29.91 o 
  -4  -9   1       41.99       37.88      5.42 o 
  -3  -9   1      993.54     1073.26     30.25 o 
  -2  -9   1        9.02       13.84      5.80 o 
  -1  -9   1      371.51      345.50     17.26 o 
   0  -9   1      360.06      332.77     11.51 o 
   1  -9   1       76.09       63.68      6.03 o 
   2  -9   1       62.49       54.44      6.22 o 
   3  -9   1      410.04      371.35     19.95 o 
   4  -9   1      501.81      516.73     21.59 o 
   5  -9   1       87.48       82.94      7.39 o 
   6  -9   1        4.72        1.73      4.75 o 
  -6  -8   1        1.79        5.52      4.01 o 
  -5  -8   1      913.29      800.43     55.34 o 
  -4  -8   1        2.85        2.63      2.62 o 
  -3  -8   1       43.15       45.43      6.50 o 
  -2  -8   1      187.29      170.75     12.51 o 
  -1  -8   1      129.28      111.72      6.54 o 
   0  -8   1     1030.18      997.19     24.73 o 
   1  -8   1       61.15       64.49      5.06 o 
   2  -8   1      151.36      136.16      6.02 o 
   3  -8   1      760.72      682.39     20.69 o 
   4  -8   1       33.92       34.67      6.06 o 
   5  -8   1       22.86       24.10      4.06 o 
   6  -8   1       27.89       24.88      3.41 o 
   7  -8   1      147.61      132.26     12.43 o 
  -7  -7   1        1.45        1.35      3.12 o 
  -6  -7   1        5.30        6.16     10.55 o 
  -5  -7   1     1344.57     1215.23     40.45 o 
  -4  -7   1      126.15      117.92      8.33 o 
  -3  -7   1      902.10      932.96     34.17 o 
  -2  -7   1        4.46        3.93      2.00 o 
  -1  -7   1     1622.90     1435.05     55.63 o 
   0  -7   1      158.88      148.74      5.91 o 
   1  -7   1       10.25        7.97      2.54 o 
   2  -7   1        6.05        5.84      3.04 o 
   3  -7   1      119.86      113.81      6.62 o 
   4  -7   1      756.04      761.14     23.64 o 
   5  -7   1       57.46       57.24      6.06 o 
   6  -7   1       94.29       77.27      5.91 o 
   7  -7   1      104.51      112.45     13.85 o 
   8  -7   1      110.02       98.14     10.39 o 
  -6  -6   1      147.79      104.93     17.51 o 
  -5  -6   1        7.03        4.79      2.03 o 
  -4  -6   1       62.96       55.27      5.20 o 
  -3  -6   1      295.24      244.95      9.79 o 
  -2  -6   1       32.72       42.08      3.34 o 
  -1  -6   1      138.44      108.23      7.38 o 
   0  -6   1     1737.08     1743.95     42.95 o 
   1  -6   1      637.64      664.65     23.86 o 
   2  -6   1      208.67      198.35      8.00 o 
   3  -6   1      569.38      527.38     21.15 o 
   4  -6   1      107.35      120.26      7.66 o 
   5  -6   1      414.34      407.73     14.57 o 
   6  -6   1      168.96      166.72      9.96 o 
   7  -6   1       21.10       28.85      3.52 o 
   8  -6   1        4.13        3.75      2.63 o 
  -6  -5   1      105.66       89.10     12.95 o 
  -5  -5   1      210.36      166.78      8.24 o 
  -4  -5   1      772.01      672.21     22.57 o 
  -3  -5   1      172.91      195.58     15.16 o 
  -2  -5   1      339.38      339.57     14.80 o 
  -1  -5   1        9.79        7.95      2.38 o 
   0  -5   1      103.25      109.87      6.51 o 
   1  -5   1      262.77      256.56     11.02 o 
   2  -5   1     2318.53     2346.81     97.02 o 
   3  -5   1     1390.97     1392.58     48.53 o 
   4  -5   1      188.79      183.88      6.85 o 
   5  -5   1     1450.26     1465.96     35.20 o 
   6  -5   1       96.80       95.91      7.10 o 
   7  -5   1      179.07      178.07     11.32 o 
   8  -5   1       47.51       56.66      5.55 o 
   9  -5   1        0.19        0.48      0.95 o 
  -5  -4   1      489.20      475.98     14.91 o 
  -4  -4   1      391.20      394.84     22.04 o 
  -3  -4   1      311.96      291.89     11.20 o 
  -2  -4   1      918.33      813.36     21.72 o 
  -1  -4   1       77.13       83.94      5.48 o 
   0  -4   1      355.17      338.22     10.00 o 
   1  -4   1      576.01      534.57     22.57 o 
   2  -4   1       66.21       83.50      6.70 o 
   3  -4   1      367.88      334.68     14.30 o 
   4  -4   1       15.19       16.60      1.66 o 
   5  -4   1       90.70       98.28      5.80 o 
   6  -4   1      114.98      110.70      7.74 o 
   7  -4   1      174.31      142.07     29.30 o 
   8  -4   1      178.54      178.24     11.23 o 
   9  -4   1        9.44       10.87      2.11 o 
  -7  -3   1      328.23      311.35     23.54 o 
  -6  -3   1        9.95        3.57      7.08 o 
  -5  -3   1     1896.99     1993.64     61.79 o 
  -4  -3   1       16.36       14.35      2.89 o 
  -3  -3   1      142.07      124.96      7.62 o 
  -2  -3   1       25.49       27.15      2.28 o 
  -1  -3   1     2712.22     2414.75    103.79 o 
   0  -3   1      278.58      249.88     10.14 o 
   1  -3   1      335.09      391.07     14.89 o 
   2  -3   1     3331.86     3206.23    246.69 o 
   3  -3   1      104.27       95.27      6.91 o 
   4  -3   1      589.39      623.50     21.84 o 
   5  -3   1      138.90      127.33      5.22 o 
   6  -3   1      122.67      113.59      7.67 o 
   7  -3   1      214.61      219.52     13.79 o 
   8  -3   1      262.89      264.86     12.20 o 
   9  -3   1      238.06      245.55     17.36 o 
  -9  -2   1      288.03      227.45     19.30 o 
  -8  -2   1        0.59        2.28      2.92 o 
  -7  -2   1       43.19       35.07      7.10 o 
  -6  -2   1        6.37        6.73      2.41 o 
  -5  -2   1     1826.47     1792.05     46.40 o 
  -4  -2   1      226.80      219.87     10.35 o 
  -3  -2   1     1118.30     1254.67     33.09 o 
  -2  -2   1      558.25      563.11     13.76 o 
  -1  -2   1     1783.78     1635.47     45.37 o 
   0  -2   1     2721.40     2552.41    265.61 o 
   1  -2   1     1457.85     1304.53     56.65 o 
   2  -2   1       20.31       15.12      1.90 o 
   3  -2   1      590.25      653.20     17.92 o 
   4  -2   1     1809.16     1960.05     47.80 o 
   5  -2   1      157.27      128.71      5.25 o 
   6  -2   1       25.98       24.40      3.08 o 
   7  -2   1      342.32      325.77     14.27 o 
   8  -2   1      202.15      210.31     11.06 o 
   9  -2   1       64.86       57.96      6.22 o 
  10  -2   1       78.75       90.45     12.87 o 
  -8  -1   1        4.64        6.32      8.86 o 
  -7  -1   1        0.17        1.89      1.34 o 
  -6  -1   1      291.94      252.11     11.54 o 
  -5  -1   1       43.16       49.92      5.34 o 
  -4  -1   1     1701.37     1801.38     52.41 o 
  -3  -1   1      978.13      947.48     35.30 o 
  -2  -1   1       51.48       43.67      4.78 o 
  -1  -1   1     1993.39     1700.43     71.04 o 
   0  -1   1     5823.06     5216.62   1024.66 o 
   1  -1   1     1184.66     1160.85     51.37 o 
   2  -1   1    15079.68    12242.07   1537.55 o 
   3  -1   1     2240.78     2581.45     53.68 o 
   4  -1   1       12.17        9.34      2.32 o 
   5  -1   1       20.84       19.27      2.40 o 
   6  -1   1       11.62        8.57      2.54 o 
   7  -1   1      312.35      315.75     13.48 o 
   8  -1   1       19.20       16.79      2.83 o 
   9  -1   1      208.19      198.03     14.75 o 
  10  -1   1       86.13       98.14     14.00 o 
 -10   0   1      154.74      154.74     19.92 o 
  -9   0   1       21.52       22.91      5.30 o 
  -8   0   1      539.59      591.78     27.83 o 
  -7   0   1       10.43       15.23      2.69 o 
  -6   0   1        6.97        8.85      2.73 o 
  -5   0   1     1143.41     1302.21     83.41 o 
  -4   0   1      126.73      112.37      8.22 o 
  -3   0   1       38.66       30.88      2.46 o 
  -2   0   1       26.21       26.95      2.08 o 
  -1   0   1     9808.97     5194.10    249.46 o 
   0   0   1      665.19      679.28     15.68 o 
   1   0   1     1755.03     1457.98     38.73 o 
   2   0   1      628.27      608.13     20.58 o 
   3   0   1     4884.23     3974.34    388.93 o 
   4   0   1        4.28        6.92      1.62 o 
   5   0   1      179.15      196.80     13.79 o 
   6   0   1      661.61      655.67     34.95 o 
   7   0   1       55.95       55.89      5.94 o 
   8   0   1      291.15      304.06     23.80 o 
   9   0   1       62.77       67.22      8.14 o 
  10   0   1        4.16        3.26      7.88 o 
 -10   1   1      193.25      199.60     25.47 o 
  -9   1   1       68.48       63.73      7.02 o 
  -8   1   1      244.78      249.08     10.16 o 
  -7   1   1       99.94       92.90      6.39 o 
  -6   1   1        4.92        9.45      3.48 o 
  -5   1   1        3.44        3.06      1.70 o 
  -4   1   1       58.01       78.19      5.17 o 
  -3   1   1       93.50      103.69      7.04 o 
  -2   1   1      666.98      779.04     17.59 o 
  -1   1   1       59.74       51.43      2.53 o 
   0   1   1     2242.89     2532.08     48.97 o 
   1   1   1        3.53        8.11      3.76 o 
   2   1   1     3012.46     2823.01     80.11 o 
   3   1   1      389.13      387.04     15.31 o 
   4   1   1      881.49      826.87     22.47 o 
   5   1   1       31.86       37.88      4.90 o 
   6   1   1       78.22       82.91      7.93 o 
   7   1   1      428.31      398.68     18.08 o 
   8   1   1       92.46       96.70     10.75 o 
   9   1   1       15.08       15.82      3.37 o 
  10   1   1        3.81        3.66      8.13 o 
 -10   2   1       15.18       12.03      3.32 o 
  -9   2   1      155.82      139.16     18.97 o 
  -8   2   1       75.78       76.31      6.50 o 
  -7   2   1      101.55       89.61      8.22 o 
  -6   2   1      710.06      701.17     18.17 o 
  -5   2   1      138.26      127.34      5.74 o 
  -4   2   1       98.84      114.02      7.05 o 
  -3   2   1      125.64      148.40      6.17 o 
  -2   2   1     1532.32     1816.42     55.26 o 
  -1   2   1     8398.36     9885.03    529.73 o 
   0   2   1     1309.49     1375.19     32.74 o 
   1   2   1      119.56      126.16      4.48 o 
   2   2   1      353.01      367.49     17.29 o 
   3   2   1     3782.49     3419.63    147.80 o 
   4   2   1      137.31      225.58     61.94 o 
   5   2   1     1173.87     1164.69     82.22 o 
   6   2   1      319.47      282.40     21.36 o 
   7   2   1        7.99        6.49      3.05 o 
   8   2   1       94.10       89.13      9.91 o 
   9   2   1      207.34      211.23      9.76 o 
  10   2   1       24.95       22.87      5.84 o 
  -9   3   1        1.44        1.38      2.85 o 
  -8   3   1       91.30       85.34      6.64 o 
  -7   3   1      469.31      449.06     24.52 o 
  -6   3   1       68.36       84.77      9.20 o 
  -5   3   1       30.59       30.44      3.29 o 
  -4   3   1      258.57      300.91     13.52 o 
  -3   3   1      652.72      730.88     22.87 o 
  -2   3   1     3155.31     3688.35    111.91 o 
  -1   3   1     7900.95     8366.16    480.70 o 
   0   3   1        0.22        1.59      1.17 o 
   1   3   1     2914.45     2448.02    145.27 o 
   2   3   1       55.57       51.66      3.50 o 
   3   3   1     1026.98     1141.33     68.24 o 
   4   3   1      605.40      598.32     40.02 o 
   5   3   1     3249.63     3619.01    294.67 o 
   6   3   1      145.82      144.89      9.34 o 
   7   3   1       43.88       33.95      3.95 o 
   8   3   1       60.49       49.19      6.59 o 
   9   3   1        9.59       10.21      3.66 o 
  -9   4   1        4.78        6.30      2.80 o 
  -8   4   1      397.10      374.67     16.61 o 
  -7   4   1       17.09       13.08      2.59 o 
  -6   4   1      220.84      202.75      9.24 o 
  -5   4   1      239.19      236.88      8.55 o 
  -4   4   1      526.49      534.18     12.68 o 
  -3   4   1     2193.69     2383.92     66.08 o 
  -2   4   1     2022.61     2316.56     64.17 o 
  -1   4   1      256.21      251.00      7.19 o 
   0   4   1     4699.36     4719.49    250.02 o 
   1   4   1      202.38      173.57      7.21 o 
   2   4   1      457.29      505.96     14.53 o 
   3   4   1      829.64      825.13     52.95 o 
   4   4   1       66.92       77.12      8.63 o 
   5   4   1       27.68       31.83      3.17 o 
   6   4   1     1055.33      953.53     66.01 o 
   7   4   1      811.87      903.35     51.03 o 
   8   4   1      136.04      136.78     19.52 o 
  -9   5   1        2.87        3.81      2.12 o 
  -8   5   1      226.81      214.17     12.15 o 
  -7   5   1      303.68      320.96     13.63 o 
  -6   5   1      101.54       89.10      6.35 o 
  -5   5   1     1571.00     1634.76     36.75 o 
  -4   5   1     2450.99     2634.58     98.63 o 
  -3   5   1        0.86        1.08      0.66 o 
  -2   5   1      534.17      563.70     24.16 o 
  -1   5   1      167.58      207.70     12.15 o 
   0   5   1      182.40      234.49      9.02 o 
   1   5   1      273.08      282.50     11.17 o 
   2   5   1     1854.21     1893.58     61.14 o 
   3   5   1      676.59      643.46     43.94 o 
   4   5   1       92.21      124.10     14.28 o 
   5   5   1      106.67       97.69      8.24 o 
   6   5   1      149.43      139.57     10.26 o 
   7   5   1      721.20      698.53     92.32 o 
   8   5   1       17.03       19.78      5.65 o 
  -8   6   1      143.91      192.15     12.60 o 
  -7   6   1      628.72      623.73     28.58 o 
  -6   6   1       43.62       40.59      5.50 o 
  -5   6   1      566.31      552.44     16.14 o 
  -4   6   1       32.77       29.88      3.15 o 
  -3   6   1      472.14      459.91     11.61 o 
  -2   6   1        4.01       14.25      2.53 o 
  -1   6   1      562.69      619.33     21.86 o 
   0   6   1      274.38      287.71      9.71 o 
   1   6   1       82.10       78.61      6.31 o 
   2   6   1     1905.35     2191.91    110.15 o 
   3   6   1     1038.74     1081.54     58.46 o 
   4   6   1        7.33        6.95      3.80 o 
   5   6   1        5.91        5.55      2.42 o 
   6   6   1       83.22       66.48      8.45 o 
   7   6   1       91.87       76.47     12.71 o 
   8   6   1        0.60        1.27      3.38 o 
  -8   7   1      193.35      157.49     17.21 o 
  -7   7   1      168.95      169.70     12.77 o 
  -6   7   1      225.22      210.67      9.37 o 
  -5   7   1      243.34      236.08     13.58 o 
  -4   7   1        0.07        1.02      1.37 o 
  -3   7   1        3.34        7.36      3.08 o 
  -2   7   1      129.62      104.12     14.10 o 
  -1   7   1     3272.18     3350.50    105.75 o 
   0   7   1      987.36      956.61     19.46 o 
   1   7   1      139.35      143.70      6.07 o 
   2   7   1       51.91       38.99      4.32 o 
   3   7   1      503.42      488.94     18.21 o 
   4   7   1       12.21       15.68      2.72 o 
   5   7   1        1.97        4.10      2.75 o 
   6   7   1      479.09      487.04     29.73 o 
   7   7   1      223.24      195.70     34.28 o 
  -7   8   1      115.34      106.94     11.86 o 
  -6   8   1      108.70       98.85      6.14 o 
  -5   8   1      337.07      375.92     14.39 o 
  -4   8   1      681.18      697.40     35.96 o 
  -3   8   1        0.04        1.39      1.12 o 
  -2   8   1      397.27      407.60     14.89 o 
  -1   8   1       94.80       98.10      7.00 o 
   0   8   1       61.16       64.74      4.91 o 
   1   8   1      938.35      876.25     22.25 o 
   2   8   1      905.10      935.50     31.72 o 
   3   8   1      293.69      310.31     15.78 o 
   4   8   1      152.32      150.31      9.17 o 
   5   8   1     1029.89     1085.07     55.83 o 
   6   8   1      452.09      414.35     41.96 o 
   7   8   1       57.05       61.71      9.16 o 
   8   8   1      474.40      375.31     36.34 o 
  -6   9   1       44.57       34.77      3.07 o 
  -5   9   1        0.75        1.99      2.63 o 
  -4   9   1      202.21      194.20     11.08 o 
  -3   9   1      784.72      864.12     47.67 o 
  -2   9   1       22.87       28.69      5.09 o 
  -1   9   1      297.79      283.09     11.72 o 
   0   9   1      221.01      243.70      9.97 o 
   1   9   1       79.42       72.43      5.87 o 
   2   9   1       25.35       27.76      4.55 o 
   3   9   1      297.93      309.15     14.07 o 
   4   9   1       70.38       89.86      8.30 o 
   5   9   1       10.44       15.20      5.68 o 
   6   9   1      275.16      258.15     12.48 o 
   7   9   1      866.88      838.83     67.70 o 
  -6  10   1      132.54       66.82     10.27 o 
  -5  10   1      232.16      222.92     14.38 o 
  -4  10   1       20.48       14.84      4.83 o 
  -3  10   1      108.71      119.36     13.57 o 
  -2  10   1       31.50       35.95      6.67 o 
  -1  10   1     1059.66     1032.92     80.69 o 
   0  10   1       46.73       39.13      6.66 o 
   1  10   1      130.52      138.07      8.60 o 
   2  10   1      955.42     1056.45     57.25 o 
   3  10   1       46.21       40.28      5.67 o 
   4  10   1      302.83      320.33     17.45 o 
   5  10   1        2.72        2.25      2.09 o 
   6  10   1       18.65       17.26      5.39 o 
   7  10   1       42.93       55.22      9.40 o 
  -5  11   1      151.99      135.52     13.26 o 
  -4  11   1        0.10        0.57      2.03 o 
  -3  11   1        6.09        8.29     10.39 o 
  -2  11   1      327.07      332.89     22.59 o 
  -1  11   1        0.40        0.55      0.81 o 
   0  11   1       70.55       69.00      7.04 o 
   1  11   1       71.95       68.49      7.20 o 
   2  11   1       18.46       16.36      3.50 o 
   3  11   1      456.50      463.61     35.04 o 
   4  11   1      591.58      620.15     45.49 o 
   5  11   1       76.22       83.44      8.82 o 
   6  11   1       16.08       26.29      5.87 o 
   7  11   1       50.57       51.96      8.01 o 
  -3  12   1      125.73      130.19     11.84 o 
  -2  12   1        7.43        2.30      5.35 o 
  -1  12   1       37.61       43.30      6.45 o 
   0  12   1      238.01      206.97     11.86 o 
   1  12   1       97.80       91.14      7.59 o 
   2  12   1       32.58       29.33      3.96 o 
   3  12   1       10.81        9.99      3.07 o 
   4  12   1        4.84        2.32      4.18 o 
   5  12   1        7.83        7.34      2.28 o 
   6  12   1      360.98      353.35     59.41 o 
  -1  13   1       88.12       82.22     12.43 o 
   0  13   1       15.82       11.70      4.13 o 
   1  13   1      435.71      372.00     26.91 o 
   2  13   1       26.38       24.12      2.88 o 
   3  13   1      143.46      132.99     14.66 o 
   4  13   1        9.60       11.11      2.50 o 
  -4 -12   2       31.75       40.50      4.91 o 
  -3 -12   2       92.13      105.75     10.98 o 
  -2 -12   2       17.83       17.63      3.24 o 
  -1 -12   2       26.62       22.74      4.27 o 
   0 -12   2      428.74      468.83     24.78 o 
   1 -12   2      398.48      411.06     19.24 o 
   2 -12   2      246.33      228.39     15.82 o 
  -6 -11   2      106.27      115.00     20.67 o 
  -5 -11   2      183.36      189.25     35.23 o 
  -4 -11   2      177.22      181.15     12.04 o 
  -3 -11   2        2.95        1.69      1.64 o 
  -2 -11   2        1.42        1.03      1.50 o 
  -1 -11   2       45.24       44.28      4.94 o 
   0 -11   2       30.17       30.89      2.99 o 
   1 -11   2       59.03       62.16      5.42 o 
   2 -11   2      251.45      278.57     12.85 o 
   3 -11   2      218.20      218.29     11.72 o 
   4 -11   2        5.07        5.82      1.39 o 
  -6 -10   2       39.68       30.91      5.72 o 
  -5 -10   2        1.46        1.58      2.24 o 
  -4 -10   2       16.25       21.92      3.88 o 
  -3 -10   2      109.52      118.12     10.19 o 
  -2 -10   2      352.33      362.48     16.95 o 
  -1 -10   2      121.54      123.88     10.84 o 
   0 -10   2       30.02       30.01      3.75 o 
   1 -10   2        3.05        6.74      5.42 o 
   2 -10   2        5.26        7.65      3.88 o 
   3 -10   2       27.16       26.92      3.84 o 
   4 -10   2      336.85      370.36     22.16 o 
   5 -10   2      154.78      154.33     10.06 o 
  -7  -9   2       43.82       43.39      7.28 o 
  -6  -9   2      453.63      448.58     45.82 o 
  -5  -9   2      183.48      168.68     10.88 o 
  -4  -9   2       85.50       86.99      8.99 o 
  -3  -9   2       50.03       46.27      7.54 o 
  -2  -9   2     1406.95     1379.65     26.65 o 
  -1  -9   2      429.12      391.80     13.64 o 
   0  -9   2      553.60      517.33     16.86 o 
   1  -9   2        7.85        6.68      4.55 o 
   2  -9   2      197.10      191.54     12.53 o 
   3  -9   2      489.40      463.15     22.91 o 
   4  -9   2       13.20       11.85      2.63 o 
   5  -9   2        2.18        2.41      2.96 o 
   6  -9   2        0.66        0.51      1.63 o 
  -7  -8   2       55.38       46.45      8.14 o 
  -6  -8   2       61.89       57.66      9.77 o 
  -5  -8   2     1815.73     1747.45    138.74 o 
  -4  -8   2       87.08       77.96      8.98 o 
  -3  -8   2       70.24       66.74      6.45 o 
  -2  -8   2      164.76      146.28      7.99 o 
  -1  -8   2       14.35       14.52      2.74 o 
   0  -8   2       72.80       68.88      4.73 o 
   1  -8   2      430.51      408.87      9.98 o 
   2  -8   2       36.05       33.20      3.43 o 
   3  -8   2      222.31      200.25     10.15 o 
   4  -8   2      154.45      156.77     12.42 o 
   5  -8   2       15.90       17.63      3.76 o 
   6  -8   2        6.04        2.88      3.81 o 
   7  -8   2       68.34       69.43      8.09 o 
  -7  -7   2        6.45        8.37      3.28 o 
  -6  -7   2      447.85      360.07     25.79 o 
  -5  -7   2        1.64        1.85      1.80 o 
  -4  -7   2       85.17       64.54      6.79 o 
  -3  -7   2      272.67      232.22     10.57 o 
  -2  -7   2       27.26       23.60      3.33 o 
  -1  -7   2      416.00      389.16     14.00 o 
   0  -7   2     1197.26     1041.42     35.60 o 
   1  -7   2      299.60      259.67      8.94 o 
   2  -7   2      101.08      100.45      6.32 o 
   3  -7   2      462.53      431.77     11.41 o 
   4  -7   2      388.74      368.88     13.31 o 
   5  -7   2       17.27       19.73      4.06 o 
   6  -7   2        2.46        3.91      3.94 o 
   7  -7   2      133.17      143.96     12.13 o 
   8  -7   2       25.05       19.64      3.47 o 
  -7  -6   2        2.89        3.22      7.51 o 
  -6  -6   2       64.97       57.00      8.87 o 
  -5  -6   2        2.97        3.43      2.04 o 
  -4  -6   2      269.17      228.79     10.11 o 
  -3  -6   2      361.56      304.54     16.17 o 
  -2  -6   2      452.45      393.10     13.02 o 
  -1  -6   2     1126.98     1099.83     29.50 o 
   0  -6   2      346.05      347.67     13.73 o 
   1  -6   2       91.23       73.84      4.41 o 
   2  -6   2      223.27      172.93      6.25 o 
   3  -6   2      580.71      525.07     15.04 o 
   4  -6   2      427.74      398.95     11.70 o 
   5  -6   2       50.24       45.15      4.34 o 
   6  -6   2      257.57      259.63      9.33 o 
   7  -6   2      120.33      116.50      9.00 o 
   8  -6   2       65.30       78.53      7.53 o 
  -6  -5   2       80.07       66.50      7.21 o 
  -5  -5   2       26.20       25.57      3.68 o 
  -4  -5   2       20.70       19.65      2.52 o 
  -3  -5   2      519.71      526.40     19.15 o 
  -2  -5   2      977.91      837.85     28.69 o 
  -1  -5   2      709.63      701.49     21.24 o 
   0  -5   2     1607.72     1704.73     54.37 o 
   1  -5   2       15.15       22.23      3.20 o 
   2  -5   2       24.01       20.07      3.26 o 
   3  -5   2       68.90       61.84      5.10 o 
   4  -5   2     1164.33     1029.76     31.96 o 
   5  -5   2      827.32      731.60     22.19 o 
   6  -5   2      467.48      472.11     18.58 o 
   7  -5   2        1.50        3.57      2.51 o 
   8  -5   2       42.66       46.05      5.45 o 
   9  -5   2       33.86       34.08      3.58 o 
  -6  -4   2        6.47        1.93      3.50 o 
  -5  -4   2      534.95      451.87     22.18 o 
  -4  -4   2      198.74      206.10     10.37 o 
  -3  -4   2      346.74      389.65     17.28 o 
  -2  -4   2      613.47      607.60     12.91 o 
  -1  -4   2      443.22      379.54     10.73 o 
   0  -4   2     3949.45     4042.57    136.45 o 
   1  -4   2       18.72       31.03      3.58 o 
   2  -4   2      271.97      273.06     11.24 o 
   3  -4   2        1.88        6.19      3.04 o 
   4  -4   2      127.29      128.26      4.84 o 
   5  -4   2       21.75       20.64      2.49 o 
   6  -4   2      592.06      554.51     19.51 o 
   7  -4   2        6.31        8.52      4.04 o 
   8  -4   2        0.41        2.07      1.53 o 
   9  -4   2       14.03       19.68      2.81 o 
  -6  -3   2       14.21       18.08      2.76 o 
  -5  -3   2      191.04      153.48      8.69 o 
  -4  -3   2      583.50      559.56     17.64 o 
  -3  -3   2       26.10       26.08      2.88 o 
  -2  -3   2       82.79       85.58      5.51 o 
  -1  -3   2      646.64      623.01     11.01 o 
   0  -3   2      518.80      556.72     19.64 o 
   1  -3   2     1916.44     1948.40     64.23 o 
   2  -3   2      220.41      232.20     11.83 o 
   3  -3   2       94.39      103.36      7.15 o 
   4  -3   2      328.44      340.36     16.23 o 
   5  -3   2      107.17       72.43      4.63 o 
   6  -3   2      422.24      425.34     16.06 o 
   7  -3   2      136.47      132.92     10.01 o 
   8  -3   2       81.23       79.29      7.63 o 
   9  -3   2       45.41       48.13      5.31 o 
  -9  -2   2      242.42      215.75     24.17 o 
  -8  -2   2      511.30      493.18     30.92 o 
  -7  -2   2       36.04       28.34      4.59 o 
  -6  -2   2      533.94      499.41     22.19 o 
  -5  -2   2      738.92      692.70     41.92 o 
  -4  -2   2       76.60       77.71      6.41 o 
  -3  -2   2      826.04      827.13     25.45 o 
  -2  -2   2       33.42       30.93      2.57 o 
  -1  -2   2       53.30       49.34      3.72 o 
   0  -2   2     1144.05     1116.41     19.90 o 
   1  -2   2      913.93      857.11     33.31 o 
   2  -2   2      595.60      576.04     13.28 o 
   3  -2   2      280.26      235.09      8.63 o 
   4  -2   2       14.84       17.77      2.98 o 
   5  -2   2      113.70      112.26      6.42 o 
   6  -2   2      396.38      362.29     13.43 o 
   7  -2   2      689.35      651.60     23.64 o 
   8  -2   2       50.37       45.68      8.97 o 
   9  -2   2       40.94       32.12      4.44 o 
  10  -2   2       35.70       35.93      4.39 o 
  -9  -1   2       56.68       59.73      8.85 o 
  -8  -1   2      160.87      147.28     19.34 o 
  -7  -1   2      461.55      460.37     17.84 o 
  -6  -1   2      166.55      165.23      6.87 o 
  -5  -1   2       30.34       28.08      3.31 o 
  -4  -1   2      829.32      825.01     21.95 o 
  -3  -1   2      749.98      723.11     13.75 o 
  -2  -1   2      204.43      210.36      5.95 o 
  -1  -1   2     1155.07     1132.71     19.41 o 
   0  -1   2      317.39      300.31      6.92 o 
   1  -1   2      931.58      924.79     25.10 o 
   2  -1   2     1445.25     1283.79     44.69 o 
   3  -1   2     1059.48     1098.30     18.98 o 
   4  -1   2        7.38        6.46      2.93 o 
   5  -1   2      398.39      381.09     12.98 o 
   6  -1   2      834.85      781.36     38.19 o 
   7  -1   2      834.77      774.45     34.93 o 
   8  -1   2      315.63      318.06     18.03 o 
   9  -1   2      438.74      454.50     21.58 o 
  10  -1   2       11.81        9.08      2.37 o 
  -9   0   2      186.26      179.04     14.09 o 
  -8   0   2       33.60       35.01      4.68 o 
  -7   0   2      106.09      100.49      7.86 o 
  -6   0   2      424.81      423.23     20.01 o 
  -5   0   2      194.87      168.10      7.53 o 
  -4   0   2       67.44      102.46      8.80 o 
  -3   0   2      209.61      224.61      6.26 o 
  -2   0   2     4388.47     3969.11    205.69 o 
  -1   0   2      115.45      115.72      4.48 o 
   0   0   2     6345.68     5768.91    563.06 o 
   1   0   2      123.28      100.41      4.66 o 
   2   0   2     7661.51     6701.98    356.81 o 
   3   0   2     4636.43     3864.45    302.93 o 
   4   0   2      507.20      489.59     21.57 o 
   5   0   2        2.88        3.51      5.60 o 
   6   0   2      653.32      660.96     31.00 o 
   7   0   2      295.06      283.84     12.25 o 
   8   0   2       19.96       17.83      3.95 o 
   9   0   2      167.03      174.31     12.75 o 
  10   0   2        1.37        0.88      4.98 o 
  -9   1   2      103.99       99.60      8.67 o 
  -8   1   2       36.56       36.76      4.49 o 
  -7   1   2        1.55        3.75      2.66 o 
  -6   1   2      491.47      481.39     15.49 o 
  -5   1   2      239.63      224.27      7.72 o 
  -4   1   2      474.19      491.89     14.39 o 
  -3   1   2     3160.63     3795.40    116.60 o 
  -2   1   2      165.69      172.13      5.10 o 
  -1   1   2     4437.54     4051.13    357.01 o 
   0   1   2      351.68      366.75      8.24 o 
   1   1   2        0.62        1.08      0.48 o 
   2   1   2    16263.33     8192.55    798.16 o 
   3   1   2     1193.27     1298.74     26.39 o 
   4   1   2      498.24      496.94     20.12 o 
   5   1   2      699.30      617.01     71.38 o 
   6   1   2      632.73      556.92     30.53 o 
   7   1   2       31.84       32.24      4.16 o 
   8   1   2       29.58       30.20      5.24 o 
   9   1   2       35.06       39.48      5.51 o 
  10   1   2        6.66        4.54      2.34 o 
  -9   2   2        0.51        3.20      1.99 o 
  -8   2   2      306.09      294.66     11.10 o 
  -7   2   2      513.76      517.44     23.73 o 
  -6   2   2      716.40      719.09     19.71 o 
  -5   2   2      751.81      705.13     19.80 o 
  -4   2   2     1272.29     1323.95     41.14 o 
  -3   2   2      472.86      517.68     18.59 o 
  -2   2   2      536.14      640.95     11.33 o 
  -1   2   2      127.89      155.03      5.38 o 
   0   2   2      395.38      476.26     14.05 o 
   1   2   2    13755.41    16083.89   1901.13 o 
   2   2   2     8320.69     7709.46    877.98 o 
   3   2   2       44.50       46.23      3.70 o 
   4   2   2      490.80      485.93     15.34 o 
   5   2   2      776.93      773.05     37.59 o 
   6   2   2        0.18        0.52      0.67 o 
   7   2   2      725.60      682.47     38.87 o 
   8   2   2        9.31       15.24      4.76 o 
   9   2   2       35.52       29.30      4.45 o 
  10   2   2       89.57       90.71     12.58 o 
  -9   3   2      462.17      485.08     55.79 o 
  -8   3   2       67.47       83.38      7.93 o 
  -7   3   2        8.21       11.79      2.19 o 
  -6   3   2       92.63       84.34      6.39 o 
  -5   3   2      128.15      146.38      7.66 o 
  -4   3   2      528.29      568.78     14.43 o 
  -3   3   2     1853.09     2127.91     37.00 o 
  -2   3   2       15.38       17.85      2.04 o 
  -1   3   2       47.49       54.22      3.72 o 
   0   3   2      266.95      266.41      7.76 o 
   1   3   2        4.34        9.65      1.69 o 
   2   3   2     2393.00     2469.51     94.74 o 
   3   3   2     1671.83     1738.91    103.32 o 
   4   3   2       18.45       23.80      3.45 o 
   5   3   2        3.85        6.18      5.45 o 
   6   3   2       84.01       71.28      5.53 o 
   7   3   2      205.85      201.43     10.50 o 
   8   3   2        0.10        1.54      1.31 o 
   9   3   2        7.27        7.81      2.34 o 
  10   3   2      191.61      181.44     23.27 o 
  -9   4   2        8.18        7.38      2.85 o 
  -8   4   2      244.51      287.16     16.73 o 
  -7   4   2        2.11        2.87      2.30 o 
  -6   4   2       58.82       55.09      4.41 o 
  -5   4   2      422.06      430.23     22.38 o 
  -4   4   2       23.22       29.68      3.02 o 
  -3   4   2     1157.33     1544.26     31.58 o 
  -2   4   2      152.38      135.28      6.40 o 
  -1   4   2      372.33      363.01      9.84 o 
   0   4   2        2.53        3.68      2.40 o 
   1   4   2      470.92      501.83     16.75 o 
   2   4   2       14.73       23.10      2.14 o 
   3   4   2      331.30      449.61     19.32 o 
   4   4   2       22.36       21.66      5.03 o 
   5   4   2       22.65       24.99      2.23 o 
   6   4   2       35.24       29.92      3.06 o 
   7   4   2      126.01      118.13     10.00 o 
   8   4   2       23.42       24.05      6.47 o 
   9   4   2      377.44      417.63     34.48 o 
  -9   5   2       71.43       66.04     10.10 o 
  -8   5   2       23.67       23.03      2.82 o 
  -7   5   2        2.80        5.34      3.48 o 
  -6   5   2       19.49       25.03      3.90 o 
  -5   5   2        8.31        8.34      3.13 o 
  -4   5   2      631.75      667.55     17.06 o 
  -3   5   2      960.91     1019.79     21.90 o 
  -2   5   2      191.05      256.16     10.54 o 
  -1   5   2      607.65      638.33     22.66 o 
   0   5   2      518.10      677.77     26.85 o 
   1   5   2     2316.64     2782.70     40.44 o 
   2   5   2     4696.68     5808.89    240.34 o 
   3   5   2      406.00      452.19     27.97 o 
   4   5   2     1255.94     1177.94     46.09 o 
   5   5   2      290.16      296.83     12.43 o 
   6   5   2       34.18       33.95      3.48 o 
   7   5   2       33.82       29.36      6.02 o 
   8   5   2        5.38        5.88     12.21 o 
   9   5   2        0.50        0.34      1.52 o 
  -8   6   2      101.26       97.98     10.34 o 
  -7   6   2        0.93        1.13      1.26 o 
  -6   6   2       73.31       88.34      8.67 o 
  -5   6   2        0.14        1.42      1.25 o 
  -4   6   2      287.53      305.27     10.35 o 
  -3   6   2        3.47        8.20      2.49 o 
  -2   6   2      580.94      659.97     18.14 o 
  -1   6   2      248.54      226.35      8.63 o 
   0   6   2     2072.81     2518.05     83.70 o 
   1   6   2      968.87     1214.60     34.14 o 
   2   6   2        4.34        2.52      2.22 o 
   3   6   2      192.66      163.39     10.30 o 
   4   6   2      651.83      674.30     26.29 o 
   5   6   2      677.80      631.30     27.79 o 
   6   6   2      662.19      718.35     44.99 o 
   7   6   2      178.34      178.01     22.22 o 
   8   6   2       61.23       81.72     12.41 o 
   9   6   2      422.64      418.81     43.98 o 
  -8   7   2      115.43      111.47     12.01 o 
  -7   7   2        0.54        1.35      1.74 o 
  -6   7   2      618.00      551.56     41.89 o 
  -5   7   2       21.46       34.26      4.42 o 
  -4   7   2      384.92      378.15     13.81 o 
  -3   7   2        5.26        8.68      3.16 o 
  -2   7   2       18.84       29.26      2.72 o 
  -1   7   2      513.87      546.27     18.65 o 
   0   7   2      137.97      136.82      5.06 o 
   1   7   2     1667.60     1872.06     55.24 o 
   2   7   2      273.60      256.58      7.51 o 
   3   7   2      116.66      131.51      5.99 o 
   4   7   2       11.65       14.39      3.17 o 
   5   7   2      452.50      456.09     19.31 o 
   6   7   2       40.47       36.79      6.79 o 
   7   7   2       98.74      109.39     13.97 o 
   8   7   2        4.53        1.98      4.71 o 
  -7   8   2      411.60      367.62     28.62 o 
  -6   8   2       53.53       60.51      4.02 o 
  -5   8   2      208.00      226.00     10.69 o 
  -4   8   2       10.57       16.27     12.81 o 
  -3   8   2      664.93      702.37     25.30 o 
  -2   8   2       22.54       25.14      3.41 o 
  -1   8   2      333.61      368.93     11.00 o 
   0   8   2      297.34      307.97     11.25 o 
   1   8   2      517.24      546.90     16.47 o 
   2   8   2       77.48       79.75      5.62 o 
   3   8   2      688.88      725.08     22.77 o 
   4   8   2      122.73      130.11      7.24 o 
   5   8   2        7.69        4.36      2.97 o 
   6   8   2      160.61      153.67     19.09 o 
   7   8   2      164.17      154.38     28.13 o 
   8   8   2       33.56       25.40      4.54 o 
  -6   9   2       33.73       27.34      3.29 o 
  -5   9   2      164.51      165.66      9.01 o 
  -4   9   2       13.96        9.32      2.76 o 
  -3   9   2        0.35        1.63      1.93 o 
  -2   9   2      416.17      409.47     15.78 o 
  -1   9   2     2010.75     2261.44    170.10 o 
   0   9   2       51.90       53.61      7.72 o 
   1   9   2       22.83       27.37      3.95 o 
   2   9   2     1636.08     1751.29     56.51 o 
   3   9   2        5.56        7.46      3.61 o 
   4   9   2      219.34      246.16     13.81 o 
   5   9   2       89.53       69.89      9.99 o 
   6   9   2       54.08       54.64      6.38 o 
   7   9   2       47.86       48.90      6.59 o 
   8   9   2       75.78       68.41     10.29 o 
  -5  10   2       65.77       64.24      7.60 o 
  -4  10   2       14.81       13.40      3.64 o 
  -3  10   2      184.07      171.72     12.17 o 
  -2  10   2      230.88      241.92     14.83 o 
  -1  10   2        0.34        1.65      2.32 o 
   0  10   2     1333.93     1483.52     27.86 o 
   1  10   2      284.49      237.20     11.68 o 
   2  10   2      149.08      125.61     10.67 o 
   3  10   2      245.12      281.04     21.45 o 
   4  10   2        2.84        4.20      3.61 o 
   5  10   2       12.45       23.22      4.07 o 
   6  10   2       51.72       51.68      5.51 o 
   7  10   2       11.54       12.56      4.41 o 
  -4  11   2      110.36      119.92     12.03 o 
  -3  11   2       92.08       83.96      9.80 o 
  -2  11   2        0.10        0.57      2.10 o 
  -1  11   2        4.63        9.85      3.42 o 
   0  11   2       15.81       12.93      3.52 o 
   1  11   2      437.64      396.05     17.04 o 
   2  11   2       10.94       14.76      3.64 o 
   3  11   2        5.76       10.73     10.49 o 
   4  11   2       59.11       63.39      7.79 o 
   5  11   2       14.35       11.44      4.42 o 
   6  11   2      742.92      812.14     71.56 o 
   7  11   2      238.81      212.96     20.72 o 
  -3  12   2       61.87       53.63      6.65 o 
  -2  12   2        8.15        6.78      3.83 o 
  -1  12   2       42.41       34.35      4.48 o 
   0  12   2        4.32        5.27      7.29 o 
   1  12   2       35.73       29.80      2.70 o 
   2  12   2      283.63      272.22     23.79 o 
   3  12   2       42.10       45.58      6.60 o 
   4  12   2        2.40        3.82      5.08 o 
   5  12   2      440.35      476.35     30.44 o 
  -1  13   2      150.38      133.14     10.00 o 
   0  13   2      103.90       95.85     11.29 o 
   1  13   2       59.61       50.46      6.98 o 
   2  13   2      192.56      172.36     28.21 o 
   3  13   2      459.05      445.28     29.33 o 
   4  13   2       45.63       40.26      7.09 o 
  -3 -12   3       85.14       93.58      9.55 o 
  -2 -12   3        5.66        7.04      2.18 o 
  -1 -12   3        0.14        0.30      1.62 o 
   0 -12   3       66.40       71.85      8.07 o 
   1 -12   3       13.01       14.80      2.81 o 
  -4 -11   3        0.98        3.07      2.19 o 
  -3 -11   3       29.27       38.00      5.44 o 
  -2 -11   3      302.03      321.29     15.71 o 
  -1 -11   3        0.42        0.68      1.28 o 
   0 -11   3      147.56      142.61      6.69 o 
   1 -11   3       30.43       29.64      3.58 o 
   2 -11   3      512.62      543.93     21.03 o 
   3 -11   3       72.48       69.21      5.72 o 
   4 -11   3       71.30       68.56     11.09 o 
  -6 -10   3       17.79       16.66      4.23 o 
  -5 -10   3        0.31        1.14      1.30 o 
  -4 -10   3       17.38       22.54      4.03 o 
  -3 -10   3       14.19       13.50      3.60 o 
  -2 -10   3       36.35       34.62      3.50 o 
  -1 -10   3      299.33      320.42     11.06 o 
   0 -10   3      739.58      797.67     23.25 o 
   1 -10   3        7.06       11.38      4.46 o 
   2 -10   3        6.14        8.88      6.91 o 
   3 -10   3      338.04      331.59     12.97 o 
   4 -10   3       17.95       18.48      2.28 o 
   5 -10   3        1.56        0.75      2.78 o 
  -7  -9   3       65.66       52.43      7.75 o 
  -6  -9   3       98.69       84.59     11.11 o 
  -5  -9   3       89.81       95.27      9.83 o 
  -4  -9   3       10.46       16.52      5.68 o 
  -3  -9   3       43.09       40.60      5.64 o 
  -2  -9   3      392.89      364.47     15.30 o 
  -1  -9   3      770.90      818.16     54.95 o 
   0  -9   3       65.21       58.26      6.07 o 
   1  -9   3      196.55      181.32     13.15 o 
   2  -9   3      682.18      699.18     23.22 o 
   3  -9   3      103.10      100.19      8.06 o 
   4  -9   3       13.91       12.63      2.78 o 
   5  -9   3      135.45      143.39      7.44 o 
   6  -9   3      285.53      262.63     12.88 o 
  -6  -8   3      401.20      371.41     24.21 o 
  -5  -8   3      342.99      313.79     20.37 o 
  -4  -8   3       86.97       93.31      9.42 o 
  -3  -8   3      201.70      196.11     10.03 o 
  -2  -8   3      305.84      288.26     11.69 o 
  -1  -8   3       10.07        6.56      4.19 o 
   0  -8   3        4.51        3.24      1.91 o 
   1  -8   3     1903.06     1700.57     50.13 o 
   2  -8   3      127.53      119.95      9.53 o 
   3  -8   3      179.19      194.87     15.37 o 
   4  -8   3      343.85      335.56     13.66 o 
   5  -8   3        2.53        2.43      2.31 o 
   6  -8   3      364.91      380.77     15.69 o 
   7  -8   3      197.42      200.99     14.75 o 
  -7  -7   3      120.86       85.12     13.10 o 
  -6  -7   3       63.11       47.03      6.53 o 
  -5  -7   3     1053.42      979.23     69.25 o 
  -4  -7   3      408.04      373.92     14.27 o 
  -3  -7   3     3222.09     2832.46     96.38 o 
  -2  -7   3      929.27      869.42     27.03 o 
  -1  -7   3      439.43      367.43     11.46 o 
   0  -7   3       20.00       22.99      2.30 o 
   1  -7   3      351.94      311.76      9.19 o 
   2  -7   3      622.26      547.59     15.48 o 
   3  -7   3      140.97      135.42      7.50 o 
   4  -7   3       11.48       11.35      4.67 o 
   5  -7   3       64.19       68.08      5.84 o 
   6  -7   3        8.06        9.31      2.50 o 
   7  -7   3       14.20       11.62      3.16 o 
  -6  -6   3       17.78       14.96      3.26 o 
  -5  -6   3      816.23      682.20     27.46 o 
  -4  -6   3        5.17        4.23      2.16 o 
  -3  -6   3       15.04       12.82      2.73 o 
  -2  -6   3      332.79      271.72      9.85 o 
  -1  -6   3      469.44      377.78     12.29 o 
   0  -6   3      149.66      128.63      5.22 o 
   1  -6   3      153.02      153.96      5.13 o 
   2  -6   3       64.89       67.58      4.80 o 
   3  -6   3      594.32      579.47     15.75 o 
   4  -6   3      115.33      112.17      6.61 o 
   5  -6   3      152.05      135.83      8.14 o 
   6  -6   3        0.70        1.45      1.14 o 
   7  -6   3        0.76        0.93      1.27 o 
   8  -6   3       12.21       12.26      2.24 o 
  -7  -5   3       35.99       28.20      6.43 o 
  -6  -5   3      819.14      719.29     37.22 o 
  -5  -5   3       78.27       64.04      6.32 o 
  -4  -5   3     1620.28     1501.56     67.18 o 
  -3  -5   3      424.05      363.17     10.01 o 
  -2  -5   3        1.38        6.31      1.64 o 
  -1  -5   3       12.44        6.09      2.58 o 
   0  -5   3     2625.35     2767.57     99.66 o 
   1  -5   3      240.63      221.07     10.55 o 
   2  -5   3       57.78       51.22      3.10 o 
   3  -5   3      501.81      434.84     10.92 o 
   4  -5   3       60.63       54.51      4.03 o 
   5  -5   3      135.53      131.38      6.21 o 
   6  -5   3      724.18      726.67     28.45 o 
   7  -5   3        1.10        2.29      2.62 o 
   8  -5   3        5.58        5.64      2.29 o 
   9  -5   3      122.92      121.12     12.00 o 
  -7  -4   3      476.64      415.30     23.46 o 
  -6  -4   3        1.51        2.59      2.23 o 
  -5  -4   3      647.51      531.33     21.96 o 
  -4  -4   3      528.23      438.74     16.63 o 
  -3  -4   3      126.56      141.21      8.38 o 
  -2  -4   3      171.98      170.73      8.78 o 
  -1  -4   3     1741.65     1820.19     44.51 o 
   0  -4   3       79.27       65.09      4.72 o 
   1  -4   3     1609.48     1613.99     55.21 o 
   2  -4   3      380.29      346.63     12.63 o 
   3  -4   3       15.13       10.69      1.95 o 
   4  -4   3     1054.47     1020.15     19.91 o 
   5  -4   3      870.45      795.15     18.54 o 
   6  -4   3        8.97        8.72      3.04 o 
   7  -4   3       94.99       91.09      9.01 o 
   8  -4   3       99.82      106.80      8.54 o 
   9  -4   3        0.25        0.62      1.33 o 
  -7  -3   3      281.70      262.90     21.26 o 
  -6  -3   3      127.23      115.77      8.74 o 
  -5  -3   3      558.70      532.90     25.62 o 
  -4  -3   3      304.45      287.92     13.11 o 
  -3  -3   3      436.02      359.84     14.92 o 
  -2  -3   3        0.85        1.70      1.37 o 
  -1  -3   3       38.22       33.44      3.13 o 
   0  -3   3      108.20       86.04      5.61 o 
   1  -3   3       35.29       37.91      4.64 o 
   2  -3   3      233.76      238.96      9.70 o 
   3  -3   3      135.16      130.73      8.05 o 
   4  -3   3     1113.92     1080.25     36.49 o 
   5  -3   3      154.27      137.47      5.68 o 
   6  -3   3      580.30      547.69     15.18 o 
   7  -3   3      252.75      272.89     14.41 o 
   8  -3   3       35.87       36.27      4.77 o 
   9  -3   3        7.85        6.68      2.30 o 
  -8  -2   3        8.99        7.12      2.93 o 
  -7  -2   3      391.38      402.11     22.59 o 
  -6  -2   3      407.97      403.28     14.07 o 
  -5  -2   3       57.41       45.08      4.79 o 
  -4  -2   3      333.57      312.34     15.38 o 
  -3  -2   3     3856.73     4455.97    182.06 o 
  -2  -2   3     1110.70     1192.01     42.86 o 
  -1  -2   3      127.55      183.80      6.96 o 
   0  -2   3     1424.27     1477.09     18.81 o 
   1  -2   3       97.82       85.11      5.77 o 
   2  -2   3      645.03      580.33     14.98 o 
   3  -2   3      495.12      469.25     14.37 o 
   4  -2   3        2.96        3.40      2.99 o 
   5  -2   3      854.35      816.42     25.58 o 
   6  -2   3       43.51       39.82      3.81 o 
   7  -2   3       78.22       63.41      7.34 o 
   8  -2   3        3.06        6.90      6.14 o 
   9  -2   3      114.41      132.98      9.55 o 
  10  -2   3      178.69      180.65     32.99 o 
  -9  -1   3       15.54       14.51      3.74 o 
  -8  -1   3      426.17      431.09     19.52 o 
  -7  -1   3      287.52      273.71     15.58 o 
  -6  -1   3      184.15      193.40     11.25 o 
  -5  -1   3       29.03       23.61      3.58 o 
  -4  -1   3        0.00        2.01      2.01 o 
  -3  -1   3     1762.89     1931.10     84.61 o 
  -2  -1   3       44.98       30.47      2.69 o 
  -1  -1   3      453.80      465.09     11.09 o 
   0  -1   3       10.08        9.10      1.69 o 
   1  -1   3      168.71      170.76      5.32 o 
   2  -1   3      128.28      145.62      5.30 o 
   3  -1   3       56.34       63.38      5.49 o 
   4  -1   3     3423.59     4129.41    218.54 o 
   5  -1   3      345.31      333.30     11.83 o 
   6  -1   3      598.86      535.46     27.43 o 
   7  -1   3        3.16        4.88      2.26 o 
   8  -1   3       69.54       76.38      7.81 o 
   9  -1   3        8.98        8.85      2.59 o 
  10  -1   3       21.58       20.57      3.53 o 
  -9   0   3      236.95      234.25     16.75 o 
  -8   0   3      245.70      241.03     21.57 o 
  -7   0   3      615.18      615.52     28.16 o 
  -6   0   3      111.53      112.00      7.29 o 
  -5   0   3       25.33       24.44      2.86 o 
  -4   0   3      354.37      387.13     16.18 o 
  -3   0   3      461.33      467.75     12.34 o 
  -2   0   3     1448.48     1643.56     34.85 o 
  -1   0   3     1070.75     1137.43     13.87 o 
   0   0   3      749.86      804.01     14.13 o 
   1   0   3     2479.62     2842.40     85.17 o 
   2   0   3     1486.11     1568.58     36.93 o 
   3   0   3      583.05      654.44     13.01 o 
   4   0   3       85.39      100.43      6.56 o 
   5   0   3     2665.90     2328.65    254.90 o 
   6   0   3     1441.26     1343.92     71.98 o 
   7   0   3       39.32       42.97      4.74 o 
   8   0   3      184.96      194.24     12.51 o 
   9   0   3      112.49      115.42     10.80 o 
  10   0   3       32.85       32.92      4.44 o 
  -9   1   3       22.88       25.25      4.41 o 
  -8   1   3      174.23      177.25      8.93 o 
  -7   1   3       13.08       20.00      3.29 o 
  -6   1   3      376.62      385.09     14.58 o 
  -5   1   3        2.06        3.84      1.96 o 
  -4   1   3      220.64      216.43     11.76 o 
  -3   1   3      126.80      141.36      6.34 o 
  -2   1   3     1032.87     1206.15     16.59 o 
  -1   1   3      100.52      103.11      6.31 o 
   0   1   3     5730.47     4992.76    560.61 o 
   1   1   3       38.06       57.07      3.10 o 
   2   1   3     5733.89     6084.02    207.43 o 
   3   1   3      180.81      180.45      6.08 o 
   4   1   3     1946.83     2222.97     43.04 o 
   5   1   3     2939.51     2713.62    227.90 o 
   6   1   3      206.60      194.57      9.17 o 
   7   1   3       88.52       74.88      8.41 o 
   8   1   3      146.86      144.48     12.31 o 
   9   1   3        6.94       15.58      4.52 o 
  10   1   3       20.68       20.85      3.45 o 
  -9   2   3       47.17       44.83      5.53 o 
  -8   2   3      118.61      128.43      9.62 o 
  -7   2   3      219.36      253.45     11.61 o 
  -6   2   3      302.45      348.60     10.99 o 
  -5   2   3       28.08       22.62      2.82 o 
  -4   2   3       25.77       23.81      2.55 o 
  -3   2   3      458.52      450.96     12.96 o 
  -2   2   3      570.26      567.40     11.22 o 
  -1   2   3       59.29       68.27      4.32 o 
   0   2   3       16.44       14.37      1.75 o 
   1   2   3    10091.67    11999.87    751.24 o 
   2   2   3     3499.37     3919.31    124.55 o 
   3   2   3     2432.66     2909.77    115.62 o 
   4   2   3        5.83       10.53      1.97 o 
   5   2   3        4.94        4.98      1.73 o 
   6   2   3     1040.43      958.25     90.37 o 
   7   2   3      351.75      358.95     17.24 o 
   8   2   3      296.25      300.69     14.85 o 
   9   2   3        2.08        2.22      2.27 o 
  10   2   3        0.11        0.11      0.73 o 
  -9   3   3        0.42        0.24      1.11 o 
  -8   3   3       52.53       52.37      5.27 o 
  -7   3   3       10.73       15.19      2.90 o 
  -6   3   3       96.35       98.12      7.21 o 
  -5   3   3        3.03        6.20      2.46 o 
  -4   3   3      705.49      761.29     16.28 o 
  -3   3   3       29.47       56.01      5.29 o 
  -2   3   3     1181.49     1496.75     23.56 o 
  -1   3   3     3609.41     3601.52    323.47 o 
   0   3   3      157.21      156.99      6.91 o 
   1   3   3       24.44       26.30      2.79 o 
   2   3   3     5533.07     6568.69    484.21 o 
   3   3   3      153.16      125.38      6.84 o 
   4   3   3        5.64        5.82      1.98 o 
   5   3   3       15.57       23.62      2.78 o 
   6   3   3      332.64      307.91     13.97 o 
   7   3   3      238.17      231.70     10.71 o 
   8   3   3       21.66       23.23      3.60 o 
   9   3   3      181.11      195.27     19.10 o 
  10   3   3        9.63        9.59      3.07 o 
  -9   4   3        0.43        1.12      1.48 o 
  -8   4   3       18.26       19.17      3.16 o 
  -7   4   3        0.17        1.25      1.46 o 
  -6   4   3       97.42       94.92      8.37 o 
  -5   4   3       94.20       94.79      6.53 o 
  -4   4   3       44.33       50.19      3.66 o 
  -3   4   3       19.62       20.75      3.50 o 
  -2   4   3     1170.17     1256.02     25.71 o 
  -1   4   3      385.53      406.49     11.86 o 
   0   4   3      150.20      164.39      6.62 o 
   1   4   3     1618.70     1822.70     42.08 o 
   2   4   3      413.19      477.30     16.56 o 
   3   4   3      297.29      336.74     15.15 o 
   4   4   3     2278.48     2541.14    160.92 o 
   5   4   3      168.92      141.30      8.44 o 
   6   4   3       71.74       73.90      5.35 o 
   7   4   3        0.10        0.79      1.20 o 
   8   4   3        0.36        1.59      1.84 o 
   9   4   3        2.33        9.15      3.93 o 
  10   4   3       59.57       63.62      9.56 o 
  -8   5   3       89.58       91.01      8.02 o 
  -7   5   3        7.87        7.03      3.87 o 
  -6   5   3     1203.95     1131.93    139.45 o 
  -5   5   3      314.59      321.78     11.65 o 
  -4   5   3      389.85      420.63     11.71 o 
  -3   5   3        1.05        6.00      1.78 o 
  -2   5   3      228.37      257.83     10.58 o 
  -1   5   3      744.70      784.72     30.66 o 
   0   5   3     2209.31     2477.51     68.22 o 
   1   5   3       24.23       39.31      3.49 o 
   2   5   3       62.58       51.03      5.44 o 
   3   5   3      315.85      351.21     13.53 o 
   4   5   3      189.02      177.92      9.53 o 
   5   5   3       65.44       57.67      5.57 o 
   6   5   3      718.03      746.70     29.58 o 
   7   5   3      113.49      131.58     12.03 o 
   8   5   3        0.13        0.32      2.40 o 
   9   5   3      138.33      147.89     17.31 o 
  10   5   3        5.38        6.47      2.42 o 
  -8   6   3        2.14        1.74      3.79 o 
  -7   6   3       14.86       15.41      2.21 o 
  -6   6   3      254.53      215.94     16.74 o 
  -5   6   3      818.76      866.56     30.08 o 
  -4   6   3      510.83      489.21     11.61 o 
  -3   6   3      181.79      191.88      7.37 o 
  -2   6   3      373.58      380.55     11.52 o 
  -1   6   3       67.20       64.75      4.00 o 
   0   6   3        0.76        1.13      1.70 o 
   1   6   3     1137.96     1206.10     52.09 o 
   2   6   3      455.87      443.73     17.29 o 
   3   6   3       60.88       63.20      3.40 o 
   4   6   3       35.84       44.72      4.46 o 
   5   6   3       59.88       68.19      5.82 o 
   6   6   3       41.58       52.01      5.25 o 
   7   6   3       86.09      102.83     10.05 o 
   8   6   3      577.62      672.79     27.89 o 
   9   6   3      125.41      138.16     16.50 o 
  -7   7   3       52.34       59.15     15.57 o 
  -6   7   3       35.75       35.51      3.82 o 
  -5   7   3      871.17      923.94     27.29 o 
  -4   7   3        0.23        3.48      2.30 o 
  -3   7   3     1221.15     1294.03     30.61 o 
  -2   7   3      291.74      302.34      9.54 o 
  -1   7   3        2.02        3.60      1.99 o 
   0   7   3      133.03      132.32      4.76 o 
   1   7   3       61.20       58.06      4.28 o 
   2   7   3       65.98       83.88      5.20 o 
   3   7   3        8.81        9.81      2.94 o 
   4   7   3       51.15       47.54      5.04 o 
   5   7   3      218.69      226.02     10.91 o 
   6   7   3        0.36        2.32      2.22 o 
   7   7   3       41.19       48.94      6.42 o 
   8   7   3        2.74        1.97      3.50 o 
   9   7   3       94.71      103.19     16.13 o 
  -7   8   3      245.85      212.00     16.92 o 
  -6   8   3       17.76       17.73      3.06 o 
  -5   8   3      182.09      156.20     10.87 o 
  -4   8   3      278.61      279.40     15.37 o 
  -3   8   3      328.92      276.77     34.31 o 
  -2   8   3       34.18       51.97      5.09 o 
  -1   8   3      506.33      545.13     15.95 o 
   0   8   3       87.28       94.09      6.20 o 
   1   8   3      465.81      506.59     13.39 o 
   2   8   3       24.68       23.02      2.40 o 
   3   8   3      237.36      252.65     10.51 o 
   4   8   3        4.75        7.02      3.06 o 
   5   8   3        2.48        7.56      3.48 o 
   6   8   3      351.54      352.63     31.78 o 
   7   8   3       37.76       44.97      6.58 o 
   8   8   3      269.07      261.89     41.45 o 
  -6   9   3        9.22        7.36      3.21 o 
  -5   9   3      123.54      121.95      9.57 o 
  -4   9   3       96.96      113.95     10.38 o 
  -3   9   3      134.37      130.04     12.53 o 
  -2   9   3      185.53      200.76     11.39 o 
  -1   9   3      209.10      234.03     10.34 o 
   0   9   3       57.82       64.56      6.36 o 
   1   9   3      295.64      307.68      9.41 o 
   2   9   3      187.98      188.48      7.23 o 
   3   9   3      325.52      347.30     16.28 o 
   4   9   3      309.22      356.86     16.69 o 
   5   9   3      757.42      832.95     56.38 o 
   6   9   3       23.20       20.91      3.98 o 
   7   9   3       92.09       92.87     17.59 o 
   8   9   3        2.73        1.87      8.42 o 
  -5  10   3        2.81        5.31      2.51 o 
  -4  10   3        0.89        3.68      4.99 o 
  -3  10   3      357.26      404.45     15.76 o 
  -2  10   3      110.80      102.11      8.65 o 
  -1  10   3      365.76      407.95     19.54 o 
   0  10   3       21.48       32.82      6.21 o 
   1  10   3      703.82      607.19     28.09 o 
   2  10   3      265.27      245.28     13.05 o 
   3  10   3      879.28     1010.34     46.29 o 
   4  10   3       51.47       67.13      8.95 o 
   5  10   3      104.55      128.90     11.13 o 
   6  10   3      629.74      669.52     82.09 o 
   7  10   3        0.47        1.14      1.79 o 
   8  10   3       73.87       59.07      9.53 o 
  -4  11   3       99.49      102.90     10.94 o 
  -3  11   3        4.54        5.54      3.61 o 
  -2  11   3      363.87      412.30     26.99 o 
  -1  11   3      150.62      157.18     12.08 o 
   0  11   3       96.47      116.83     10.62 o 
   1  11   3      274.12      266.44     13.46 o 
   2  11   3      197.52      201.48     23.91 o 
   3  11   3        4.01        5.81      6.90 o 
   4  11   3      119.41      149.65     15.22 o 
   5  11   3       11.02       19.95      3.43 o 
   6  11   3        0.31        0.55      1.40 o 
   7  11   3      170.94      166.39     19.06 o 
  -3  12   3      312.77      293.56     20.75 o 
  -2  12   3        2.41        2.92      6.23 o 
  -1  12   3       16.66       13.18      2.65 o 
   0  12   3       16.49       22.57      4.17 o 
   1  12   3        9.34       10.09      2.10 o 
   2  12   3        8.00        6.99      7.43 o 
   3  12   3      396.58      425.36     25.73 o 
   4  12   3        6.20        5.62      6.89 o 
   5  12   3       40.06       38.40      5.33 o 
   6  12   3      111.15      113.47     15.57 o 
  -1  13   3      215.50      201.30     12.02 o 
   0  13   3       63.92       56.69      4.49 o 
   1  13   3        3.42        3.88     11.39 o 
   2  13   3       35.66       31.53      7.78 o 
   4  13   3       68.64       63.59     11.60 o 
  -1 -12   4       43.09       44.42      5.11 o 
   0 -12   4       68.68       69.95     10.20 o 
  -4 -11   4        0.59        0.28      0.67 o 
  -3 -11   4       21.32       23.77      2.90 o 
  -2 -11   4        2.47        1.98      2.52 o 
  -1 -11   4       67.60       61.02      5.94 o 
   0 -11   4       32.97       36.96      3.43 o 
   1 -11   4       10.59       11.72      1.74 o 
   2 -11   4       14.28       13.49      2.02 o 
   3 -11   4      176.66      177.23     12.74 o 
  -5 -10   4       51.67       52.23      6.17 o 
  -4 -10   4      190.62      201.34     11.44 o 
  -3 -10   4      124.06      135.01     10.04 o 
  -2 -10   4        1.91        1.89      1.88 o 
  -1 -10   4        3.06        6.86      2.49 o 
   0 -10   4        6.80        5.65      2.02 o 
   1 -10   4      664.43      704.31     27.57 o 
   2 -10   4      237.84      259.68     12.14 o 
   3 -10   4      389.17      412.13     14.65 o 
   4 -10   4        2.15        0.74      2.28 o 
  -6  -9   4        0.06        0.52      2.32 o 
  -5  -9   4        6.06        7.23      2.13 o 
  -4  -9   4      165.83      164.76      9.61 o 
  -3  -9   4      521.37      519.31     15.04 o 
  -2  -9   4      115.58      124.78      9.58 o 
  -1  -9   4        9.60       10.94      4.52 o 
   0  -9   4        3.38        4.15      1.74 o 
   1  -9   4     1033.38     1083.21     34.55 o 
   2  -9   4        3.82        3.53      2.51 o 
   3  -9   4      380.27      417.65     14.95 o 
   4  -9   4       72.11       76.65      4.74 o 
   5  -9   4      142.89      147.25      6.63 o 
  -6  -8   4       11.40        7.37      2.20 o 
  -5  -8   4       13.62        8.75      9.30 o 
  -4  -8   4       83.48       84.29      8.25 o 
  -3  -8   4      279.73      257.87     13.45 o 
  -2  -8   4      407.18      388.97     18.59 o 
  -1  -8   4     1315.81     1307.57     41.52 o 
   0  -8   4     1232.41     1113.93     25.87 o 
   1  -8   4       66.54       59.24      5.14 o 
   2  -8   4      254.87      224.27      9.65 o 
   3  -8   4       43.62       46.66      5.54 o 
   4  -8   4       53.81       51.96      4.69 o 
   5  -8   4       39.51       39.81      3.51 o 
   6  -8   4       13.10       12.17      2.18 o 
  -6  -7   4        4.71        3.36      2.55 o 
  -5  -7   4       29.27       29.66      4.47 o 
  -4  -7   4       26.57       26.16      4.72 o 
  -3  -7   4      817.21      764.63     23.41 o 
  -2  -7   4      918.31      860.52     17.82 o 
  -1  -7   4      441.71      395.97     13.72 o 
   0  -7   4       20.31       16.93      2.47 o 
   1  -7   4       84.91       80.66      5.81 o 
   2  -7   4       64.48       61.97      4.49 o 
   3  -7   4        4.32        5.38      2.57 o 
   4  -7   4       78.53       72.82      7.06 o 
   5  -7   4      302.32      293.29      9.42 o 
   6  -7   4      115.04      111.58      6.66 o 
   7  -7   4        1.21        1.18      2.39 o 
  -7  -6   4        1.73        1.09      3.44 o 
  -6  -6   4       69.92       62.11      6.17 o 
  -5  -6   4       22.99       19.02      3.93 o 
  -4  -6   4      548.67      514.43     19.91 o 
  -3  -6   4       74.63       71.84      5.74 o 
  -2  -6   4      119.79      117.79      7.13 o 
  -1  -6   4       45.48       41.77      3.27 o 
   0  -6   4      534.33      459.07     11.69 o 
   1  -6   4       12.65        8.27      3.82 o 
   2  -6   4        0.49        1.27      1.26 o 
   3  -6   4       56.87       56.87      4.98 o 
   4  -6   4       75.57       69.20      6.34 o 
   5  -6   4      240.69      237.97     10.39 o 
   6  -6   4       58.54       63.74      4.60 o 
   7  -6   4      236.56      258.32     13.51 o 
   8  -6   4        6.71        7.68      2.36 o 
  -7  -5   4       79.94       78.65     11.71 o 
  -6  -5   4       44.46       39.48      4.81 o 
  -5  -5   4     2117.06     1806.37     79.60 o 
  -4  -5   4      233.42      205.64     11.03 o 
  -3  -5   4       23.56       25.16      3.80 o 
  -2  -5   4       50.52       38.62      3.81 o 
  -1  -5   4      147.65      150.03      5.55 o 
   0  -5   4      172.91      137.61      4.59 o 
   1  -5   4      189.41      145.91      4.77 o 
   2  -5   4     1345.47     1219.88     31.51 o 
   3  -5   4      103.31      100.05      5.53 o 
   4  -5   4        1.28        3.36      1.41 o 
   5  -5   4      899.40      876.57     22.71 o 
   6  -5   4       32.40       34.17      3.49 o 
   7  -5   4       36.48       38.42      4.65 o 
   8  -5   4        2.18        2.26      3.16 o 
  -7  -4   4        1.54        4.25      5.37 o 
  -6  -4   4      128.04      117.98      9.59 o 
  -5  -4   4      862.91      758.00     22.49 o 
  -4  -4   4        7.21       11.97      3.87 o 
  -3  -4   4      649.48      532.99     16.75 o 
  -2  -4   4      165.83      106.95      4.40 o 
  -1  -4   4      494.50      482.99     14.45 o 
   0  -4   4        2.57        1.74      1.43 o 
   1  -4   4     2013.66     2168.21     61.89 o 
   2  -4   4     1331.50     1323.60     36.68 o 
   3  -4   4      213.85      182.01      5.53 o 
   4  -4   4      685.90      636.84     15.05 o 
   5  -4   4       52.61       56.26      4.34 o 
   6  -4   4      870.34      825.02     28.94 o 
   7  -4   4      458.15      461.47     35.01 o 
   8  -4   4       67.21       77.58      6.90 o 
   9  -4   4       91.68       91.92      7.76 o 
  -8  -3   4      225.40      193.30     22.26 o 
  -7  -3   4       43.04       49.53      6.65 o 
  -6  -3   4      311.57      279.77     15.95 o 
  -5  -3   4       74.43       68.27      6.04 o 
  -4  -3   4      220.84      222.66     12.04 o 
  -3  -3   4     1283.05     1268.71     52.22 o 
  -2  -3   4       99.24       92.54      6.38 o 
  -1  -3   4     3819.90     4403.47    106.88 o 
   0  -3   4      548.78      528.98     24.09 o 
   1  -3   4     1052.85     1128.78     23.54 o 
   2  -3   4       54.34       47.42      3.72 o 
   3  -3   4      588.73      560.84     18.11 o 
   4  -3   4      106.58       91.87      5.44 o 
   5  -3   4      299.54      292.13      8.23 o 
   6  -3   4      132.58      133.94      5.95 o 
   7  -3   4        8.97       10.51      3.89 o 
   8  -3   4      137.26      151.21      9.87 o 
   9  -3   4      111.32      128.91     10.51 o 
  -8  -2   4      230.96      223.72     15.25 o 
  -7  -2   4      283.95      271.31     13.02 o 
  -6  -2   4      360.19      382.64     18.30 o 
  -5  -2   4      537.52      491.64     19.68 o 
  -4  -2   4        2.31        1.79      1.11 o 
  -3  -2   4      500.11      508.15     16.44 o 
  -2  -2   4      180.82      186.42      7.68 o 
  -1  -2   4     1143.53     1255.88     20.39 o 
   0  -2   4      286.92      318.41     11.51 o 
   1  -2   4     3500.16     3787.08     84.03 o 
   2  -2   4     1397.82     1462.17     34.99 o 
   3  -2   4       37.91       37.30      3.68 o 
   4  -2   4     1384.50     1315.83     30.55 o 
   5  -2   4      147.46      139.37      5.69 o 
   6  -2   4      182.65      180.55      7.56 o 
   7  -2   4       42.84       45.58      5.37 o 
   8  -2   4        1.83        2.18      2.35 o 
   9  -2   4        0.01        0.50      0.78 o 
  10  -2   4       14.37       12.12      2.15 o 
  -9  -1   4       12.17       10.34      1.84 o 
  -8  -1   4       10.19       11.63      2.14 o 
  -7  -1   4       56.19       53.54      6.10 o 
  -6  -1   4      452.33      433.68     16.22 o 
  -5  -1   4       93.42       87.03      6.94 o 
  -4  -1   4       13.16        8.84      2.45 o 
  -3  -1   4      164.58      157.85     11.26 o 
  -2  -1   4        0.14        1.20      1.18 o 
  -1  -1   4     1434.41     1711.74     20.16 o 
   0  -1   4     3571.80     3769.93    108.39 o 
   1  -1   4       68.88       60.71      3.94 o 
   2  -1   4      477.38      500.52     11.22 o 
   3  -1   4       21.39       21.86      2.96 o 
   4  -1   4      245.32      233.60      8.89 o 
   5  -1   4      275.82      230.35      5.91 o 
   6  -1   4      603.47      575.84     19.38 o 
   7  -1   4      984.52      968.07     29.80 o 
   8  -1   4      310.36      288.77     13.96 o 
   9  -1   4      615.01      608.16     32.15 o 
  10  -1   4      254.49      274.64     27.67 o 
  -9   0   4        0.07        0.20      0.62 o 
  -8   0   4      932.91      924.70     30.33 o 
  -7   0   4        6.76        7.50      4.85 o 
  -6   0   4      458.13      470.24     13.90 o 
  -5   0   4      214.39      188.88      7.50 o 
  -4   0   4     2709.55     2597.08    116.96 o 
  -3   0   4     1943.69     2257.26     38.26 o 
  -2   0   4     2844.88     3334.97     40.44 o 
  -1   0   4       67.25       67.88      4.76 o 
   0   0   4     1366.45     1649.07     34.43 o 
   1   0   4     3154.14     3479.95     58.84 o 
   2   0   4     1937.81     2084.46     32.80 o 
   3   0   4      563.52      605.04     11.81 o 
   4   0   4      604.51      682.19     26.02 o 
   5   0   4     1032.57     1035.60     27.50 o 
   6   0   4      145.26      145.19      7.41 o 
   7   0   4      747.89      719.52     22.77 o 
   8   0   4       26.08       28.56      4.31 o 
   9   0   4      274.71      269.68     17.33 o 
  10   0   4        0.29        1.02      1.86 o 
  -9   1   4      391.99      398.06     20.13 o 
  -8   1   4      216.70      246.31     11.47 o 
  -7   1   4      122.25      135.68     10.12 o 
  -6   1   4     1112.08     1247.61     39.08 o 
  -5   1   4      406.19      401.93     14.34 o 
  -4   1   4       17.87       17.58      2.17 o 
  -3   1   4     1413.64     1504.94     32.01 o 
  -2   1   4     3289.72     3571.37    132.67 o 
  -1   1   4      289.13      373.73      9.87 o 
   0   1   4      879.48      993.53     16.22 o 
   1   1   4       55.56       67.13      3.84 o 
   2   1   4      443.17      496.64     10.27 o 
   3   1   4     4989.96     5608.12    140.60 o 
   4   1   4        3.55        9.95      3.09 o 
   5   1   4      512.09      489.34     14.58 o 
   6   1   4       77.57       66.96      5.97 o 
   7   1   4       14.34       16.50      3.15 o 
   8   1   4      125.07      142.44     12.52 o 
   9   1   4      104.47      100.35     10.23 o 
  10   1   4      612.19      644.50     42.37 o 
  -9   2   4        1.27        0.86      2.27 o 
  -8   2   4       63.17       57.07      4.74 o 
  -7   2   4      428.82      511.26     22.02 o 
  -6   2   4      227.21      243.28     10.73 o 
  -5   2   4      689.25      713.55     21.25 o 
  -4   2   4      190.59      196.33      6.38 o 
  -3   2   4      165.73      218.39      9.02 o 
  -2   2   4     1052.52     1244.15     15.93 o 
  -1   2   4        4.71       16.90      2.76 o 
   0   2   4      677.23      757.69     19.14 o 
   1   2   4        7.93       10.78      1.73 o 
   2   2   4     1951.07     2265.34     48.33 o 
   3   2   4     1540.56     1732.45     42.90 o 
   4   2   4       68.28       71.33      5.47 o 
   5   2   4       51.68       41.18      3.04 o 
   6   2   4       75.00       68.22      4.99 o 
   7   2   4       45.06       39.59      4.47 o 
   8   2   4       58.34       59.83      8.24 o 
   9   2   4      246.42      256.62     16.77 o 
  10   2   4       25.04       29.79      4.30 o 
  -9   3   4       10.19       11.05      2.31 o 
  -8   3   4      103.76      105.51     10.04 o 
  -7   3   4        8.51        9.77      3.03 o 
  -6   3   4      430.45      471.16     18.56 o 
  -5   3   4        4.11        5.85      3.59 o 
  -4   3   4     1659.34     1806.15     53.04 o 
  -3   3   4       33.71       22.12      3.39 o 
  -2   3   4      605.74      667.27     15.93 o 
  -1   3   4      198.50      227.45      8.02 o 
   0   3   4     2662.82     3274.68     41.64 o 
   1   3   4      502.17      521.17     12.64 o 
   2   3   4      444.91      494.41     15.60 o 
   3   3   4     1020.35     1181.70     26.08 o 
   4   3   4      298.06      290.04     12.22 o 
   5   3   4      438.08      377.25     22.35 o 
   6   3   4       15.00       17.73      2.09 o 
   7   3   4      917.64      877.29     29.35 o 
   8   3   4       42.32       49.19      5.89 o 
   9   3   4        3.25        4.58      6.41 o 
  10   3   4        2.04        1.30      7.10 o 
  -8   4   4      133.08      157.32      9.86 o 
  -7   4   4       17.94       21.78      3.06 o 
  -6   4   4        0.59        1.63      1.33 o 
  -5   4   4       71.24       84.16      7.42 o 
  -4   4   4      359.69      360.99     10.81 o 
  -3   4   4      564.46      558.84     12.62 o 
  -2   4   4       14.35       14.94      2.94 o 
  -1   4   4     1101.32     1298.14     30.93 o 
   0   4   4      933.31     1102.97     23.34 o 
   1   4   4      479.92      505.39     15.16 o 
   2   4   4       28.03       28.65      3.79 o 
   3   4   4     3272.66     4229.56    240.56 o 
   4   4   4       34.88       43.54      3.78 o 
   5   4   4      158.77      149.97      6.37 o 
   6   4   4     1090.10     1068.97     44.35 o 
   7   4   4     1248.73     1312.42     47.60 o 
   8   4   4      169.57      165.61     21.03 o 
   9   4   4       41.65       37.34      7.34 o 
  10   4   4        0.27        0.27      1.71 o 
  -8   5   4      124.62      134.85      6.24 o 
  -7   5   4      301.58      357.70     19.36 o 
  -6   5   4      120.73      140.07     10.74 o 
  -5   5   4       55.22       65.19      6.83 o 
  -4   5   4      218.71      222.99      6.93 o 
  -3   5   4        1.05        2.23      1.10 o 
  -2   5   4     1257.04     1328.46     37.76 o 
  -1   5   4      476.55      518.80     22.61 o 
   0   5   4      720.54      820.26     27.67 o 
   1   5   4       61.79       79.16      6.34 o 
   2   5   4     1085.19     1149.89     27.15 o 
   3   5   4      114.41      116.19      8.09 o 
   4   5   4     3111.54     3247.69    200.39 o 
   5   5   4       48.02       49.42      4.55 o 
   6   5   4      648.34      667.39     35.83 o 
   7   5   4        1.92        2.72      2.36 o 
   8   5   4       68.86       76.12      7.70 o 
   9   5   4       48.41       57.13      8.12 o 
  10   5   4       46.67       46.40      7.30 o 
  -8   6   4       99.96       94.42     15.02 o 
  -7   6   4       16.02       14.99      2.63 o 
  -6   6   4        0.42        0.75      1.34 o 
  -5   6   4       18.78       27.16      3.96 o 
  -4   6   4       23.36       19.33      2.42 o 
  -3   6   4       34.15       31.97      2.62 o 
  -2   6   4     1713.18     1789.29     48.20 o 
  -1   6   4      658.86      705.68     17.12 o 
   0   6   4      356.53      358.27     16.59 o 
   1   6   4      355.82      383.37     16.21 o 
   2   6   4      249.37      253.47      9.36 o 
   3   6   4     2442.80     2418.72     88.55 o 
   4   6   4       91.94      131.36      6.81 o 
   5   6   4      923.37      974.03     30.16 o 
   6   6   4        9.90       11.53      3.32 o 
   7   6   4      160.35      174.36     12.85 o 
   8   6   4       30.36       27.97      4.00 o 
   9   6   4       14.90       14.94      4.41 o 
  -7   7   4      112.21      121.56     17.43 o 
  -6   7   4      315.40      268.55     27.49 o 
  -5   7   4      255.05      235.77      9.25 o 
  -4   7   4      410.78      367.04     17.82 o 
  -3   7   4      155.04      182.62      6.72 o 
  -2   7   4       94.40       84.37      5.31 o 
  -1   7   4      160.88      158.45      7.15 o 
   0   7   4       13.06        9.02      2.34 o 
   1   7   4       74.95       94.58      5.86 o 
   2   7   4       32.68       29.30      2.56 o 
   3   7   4      215.97      219.57      9.27 o 
   4   7   4      823.17      863.53     29.19 o 
   5   7   4       56.93       67.31      6.37 o 
   6   7   4      337.41      374.37     21.63 o 
   7   7   4        4.77        7.51      8.86 o 
   8   7   4      201.79      210.11     28.05 o 
  -7   8   4       18.17       13.21      3.55 o 
  -6   8   4      360.96      344.28     20.01 o 
  -5   8   4       60.36       65.35      6.92 o 
  -4   8   4      465.23      520.26     20.34 o 
  -3   8   4      413.76      446.42     19.17 o 
  -2   8   4       69.73       68.39      4.57 o 
  -1   8   4      283.56      317.16     11.81 o 
   0   8   4        0.62        1.21      1.09 o 
   1   8   4      916.16      908.90     18.95 o 
   2   8   4      346.23      375.26      9.60 o 
   3   8   4      210.28      234.06      9.29 o 
   4   8   4        1.42        5.19      2.65 o 
   5   8   4      665.62      699.29     28.41 o 
   6   8   4      165.61      183.19     12.43 o 
   7   8   4      231.58      264.07     12.51 o 
   8   8   4       99.43      125.87     11.73 o 
   9   8   4        7.86        7.00      2.84 o 
  -6   9   4       80.39       82.59     15.75 o 
  -5   9   4      118.16      130.35     11.77 o 
  -4   9   4      538.65      613.70     21.42 o 
  -3   9   4      178.10      195.55     12.36 o 
  -2   9   4       54.32       55.22      7.58 o 
  -1   9   4      107.45      130.54     10.57 o 
   0   9   4      238.26      281.35     10.86 o 
   1   9   4     2491.64     2682.07    155.38 o 
   2   9   4       78.65       85.24      5.07 o 
   3   9   4      368.68      385.94     14.81 o 
   4   9   4      151.62      170.05     11.09 o 
   5   9   4      174.63      220.59     12.14 o 
   6   9   4      630.61      612.25     81.25 o 
   7   9   4        0.88        2.08      2.55 o 
   8   9   4        9.02       11.02      2.60 o 
  -5  10   4        6.96        5.37      1.55 o 
  -4  10   4      144.03      146.72      8.52 o 
  -3  10   4       93.10       96.77      8.80 o 
  -2  10   4      341.01      378.36     15.19 o 
  -1  10   4        0.91        3.62      1.94 o 
   0  10   4       78.55       95.17      8.53 o 
   1  10   4      207.78      234.49     16.41 o 
   2  10   4      149.24      151.45     10.84 o 
   3  10   4       21.45       29.29      5.26 o 
   4  10   4      202.19      211.38     14.04 o 
   5  10   4       50.97       50.18      5.82 o 
   6  10   4       16.82       20.11      3.83 o 
   7  10   4        0.31        0.87      1.26 o 
   8  10   4       26.47       24.16      4.85 o 
  -4  11   4       65.26       55.74      6.89 o 
  -3  11   4      218.08      212.54     14.67 o 
  -2  11   4      128.39      137.21     10.53 o 
  -1  11   4       16.96       25.80      4.35 o 
   0  11   4      112.13      116.47     10.64 o 
   1  11   4      278.21      313.94     12.91 o 
   2  11   4      340.95      308.84      9.87 o 
   3  11   4       91.12      129.60     13.55 o 
   4  11   4      669.44      687.44     35.48 o 
   5  11   4       48.63       59.48      6.01 o 
   6  11   4        0.17        0.55      1.09 o 
   7  11   4       77.96       71.23     11.56 o 
  -3  12   4        0.23        0.46      1.48 o 
  -2  12   4        5.77        6.94      2.58 o 
  -1  12   4        1.38        2.00      1.63 o 
   0  12   4      284.85      294.02     15.20 o 
   1  12   4        5.21        3.29      4.94 o 
   2  12   4        9.75       10.48     13.89 o 
   3  12   4      133.72      114.78     11.98 o 
   4  12   4        1.77        1.62      2.73 o 
   5  12   4       41.09       36.90      4.44 o 
   6  12   4      140.18      137.98     15.59 o 
  -1  13   4        0.94        0.93      4.69 o 
   0  13   4        2.78        1.29      4.49 o 
   1  13   4       75.02       85.99     13.70 o 
   2  13   4       71.60       70.30     11.47 o 
   3  13   4       44.50       46.36      8.38 o 
   4  13   4       10.19        9.44      3.29 o 
  -3 -11   5       45.85       59.05      5.52 o 
  -2 -11   5       16.64       22.41      2.59 o 
  -1 -11   5       46.65       47.48      3.49 o 
   0 -11   5       11.35       12.87      1.93 o 
   1 -11   5      184.09      202.48     12.18 o 
   2 -11   5        1.21        1.16      1.62 o 
  -5 -10   5        1.82        0.91      3.64 o 
  -4 -10   5        9.16       12.95      2.08 o 
  -3 -10   5      357.50      392.96     17.04 o 
  -2 -10   5      351.40      379.53     16.56 o 
  -1 -10   5        1.48        2.98      2.90 o 
   0 -10   5      380.01      410.40     15.97 o 
   1 -10   5       29.22       29.47      3.03 o 
   2 -10   5       23.18       24.69      2.89 o 
   3 -10   5       15.27       16.42      1.88 o 
   4 -10   5       26.76       34.66      4.73 o 
  -5  -9   5       10.92        8.59      2.89 o 
  -4  -9   5        1.80        1.35      1.94 o 
  -3  -9   5       78.20       82.67      6.15 o 
  -2  -9   5       13.88       13.97      2.55 o 
  -1  -9   5       56.84       53.71      4.94 o 
   0  -9   5       51.83       38.33      3.18 o 
   1  -9   5       92.63       98.13      6.32 o 
   2  -9   5      368.54      380.16     15.19 o 
   3  -9   5       10.62       11.68      2.09 o 
   4  -9   5      195.20      213.59      9.85 o 
   5  -9   5        0.58        0.84      2.80 o 
  -6  -8   5       91.85       76.46      8.47 o 
  -5  -8   5       88.05       94.54      9.00 o 
  -4  -8   5        9.69       11.41      2.34 o 
  -3  -8   5      401.20      371.32     14.29 o 
  -2  -8   5       41.17       37.50      4.57 o 
  -1  -8   5       19.91       20.61      2.95 o 
   0  -8   5      100.20       84.26      6.06 o 
   1  -8   5      155.87      169.56     10.37 o 
   2  -8   5      476.89      516.16     15.21 o 
   3  -8   5      163.48      155.38      9.18 o 
   4  -8   5     1136.11     1204.75     28.71 o 
   5  -8   5      105.63      106.16      6.38 o 
   6  -8   5       21.57       23.38      2.61 o 
  -6  -7   5       37.77       37.18      5.15 o 
  -5  -7   5      326.30      306.10     12.77 o 
  -4  -7   5      241.29      227.79     12.95 o 
  -3  -7   5       24.51       25.87      3.56 o 
  -2  -7   5      193.59      178.97      8.03 o 
  -1  -7   5        5.74        6.29      3.16 o 
   0  -7   5     1044.27      949.35     21.73 o 
   1  -7   5      536.96      461.62     13.98 o 
   2  -7   5        0.12        0.42      0.88 o 
   3  -7   5       18.98       17.10      3.33 o 
   4  -7   5       62.58       66.74      5.87 o 
   5  -7   5        3.20        2.82      2.46 o 
   6  -7   5      483.86      490.56     17.48 o 
   7  -7   5      253.41      253.35     35.41 o 
  -7  -6   5      210.53      190.83     17.56 o 
  -6  -6   5        0.12        0.08      0.67 o 
  -5  -6   5      288.77      261.71     16.63 o 
  -4  -6   5      166.83      156.90     10.41 o 
  -3  -6   5      402.99      356.47     13.58 o 
  -2  -6   5      156.43      131.00      6.66 o 
  -1  -6   5       28.73       22.40      2.42 o 
   0  -6   5       29.95       30.83      2.63 o 
   1  -6   5      164.73      144.42      6.82 o 
   2  -6   5     1416.92     1314.92     23.52 o 
   3  -6   5       57.99       50.08      3.83 o 
   4  -6   5      603.99      624.40     29.67 o 
   5  -6   5        4.26        3.80      2.96 o 
   6  -6   5       30.27       34.52      3.39 o 
   7  -6   5      218.12      217.40     16.95 o 
   8  -6   5       54.42       70.53     10.73 o 
  -7  -5   5       48.01       38.77      4.34 o 
  -6  -5   5      174.07      150.56     11.03 o 
  -5  -5   5       76.36       68.01      8.90 o 
  -4  -5   5      264.99      260.13     10.69 o 
  -3  -5   5     2705.18     2400.46     60.86 o 
  -2  -5   5     1276.08     1172.77     32.49 o 
  -1  -5   5        3.17        3.06      1.40 o 
   0  -5   5      140.13      133.29      6.07 o 
   1  -5   5       30.39       25.48      2.36 o 
   2  -5   5      147.54      134.74      6.55 o 
   3  -5   5     1594.18     1524.55     28.68 o 
   4  -5   5      681.37      677.90     16.74 o 
   5  -5   5      672.74      718.31     30.26 o 
   6  -5   5       57.31       56.14      4.60 o 
   7  -5   5        1.59        2.94      2.00 o 
   8  -5   5       24.07       26.16      4.29 o 
  -7  -4   5      172.66      163.57     10.73 o 
  -6  -4   5       47.88       42.20      5.33 o 
  -5  -4   5       22.07       19.61      2.97 o 
  -4  -4   5        0.25        1.27      1.16 o 
  -3  -4   5       20.15       22.06      2.91 o 
  -2  -4   5      154.77      132.08      5.94 o 
  -1  -4   5     1286.01     1190.39     28.62 o 
   0  -4   5       25.13       52.87      6.31 o 
   1  -4   5      803.78      816.14     17.47 o 
   2  -4   5      334.79      296.11      7.47 o 
   3  -4   5      116.13       92.08      4.93 o 
   4  -4   5       48.49       52.02      3.48 o 
   5  -4   5      262.59      260.06      8.68 o 
   6  -4   5       84.25       85.25      6.60 o 
   7  -4   5        1.62        1.99      1.77 o 
   8  -4   5      144.08      147.57      8.95 o 
   9  -4   5        6.62        5.00      2.23 o 
  -8  -3   5       11.91        8.65      2.83 o 
  -7  -3   5      130.08      119.72     11.47 o 
  -6  -3   5      779.57      657.00     70.28 o 
  -5  -3   5       38.22       38.33      4.44 o 
  -4  -3   5        8.40        5.55      2.44 o 
  -3  -3   5       36.50       35.25      4.06 o 
  -2  -3   5        4.94        7.97      2.20 o 
  -1  -3   5        8.67        6.43      3.77 o 
   0  -3   5      158.98      157.14      8.72 o 
   1  -3   5      128.64      114.52      7.30 o 
   2  -3   5      542.17      474.98     11.36 o 
   3  -3   5       70.44       93.14      6.04 o 
   4  -3   5      274.47      248.67      6.93 o 
   5  -3   5      186.42      178.74      6.15 o 
   6  -3   5      843.17      821.09     28.15 o 
   7  -3   5        1.05        3.40      2.07 o 
   8  -3   5       33.30       30.41      3.17 o 
   9  -3   5       15.29       14.05      2.32 o 
  -8  -2   5        7.17        8.71      2.23 o 
  -7  -2   5      245.34      269.11     12.53 o 
  -6  -2   5       79.88       93.73      7.83 o 
  -5  -2   5        9.08        8.84      3.23 o 
  -4  -2   5      270.39      252.09      9.81 o 
  -3  -2   5       15.15        6.72      3.39 o 
  -2  -2   5        2.61        5.59      3.35 o 
  -1  -2   5      489.59      614.49     16.52 o 
   0  -2   5     2954.79     3391.28     50.75 o 
   1  -2   5     1622.54     1772.57     30.26 o 
   2  -2   5      156.46      145.62      7.12 o 
   3  -2   5      283.90      257.00      8.76 o 
   4  -2   5        6.85        8.91      2.18 o 
   5  -2   5      367.37      360.78      8.87 o 
   6  -2   5      976.08      988.17     24.71 o 
   7  -2   5      101.55      103.34      8.45 o 
   8  -2   5        0.34        2.54      1.68 o 
   9  -2   5       12.57       12.47      3.10 o 
  -8  -1   5       92.75       90.19      7.36 o 
  -7  -1   5        2.76        2.75      3.09 o 
  -6  -1   5      565.80      557.53     22.27 o 
  -5  -1   5      264.27      259.55     10.79 o 
  -4  -1   5      100.17       97.73      7.45 o 
  -3  -1   5      105.44       95.34      4.64 o 
  -2  -1   5     1615.52     1885.65     36.25 o 
  -1  -1   5      309.29      421.52     10.97 o 
   0  -1   5      463.34      578.53     12.40 o 
   1  -1   5       27.33       28.74      3.00 o 
   2  -1   5     3262.08     3459.08     61.09 o 
   3  -1   5      221.90      237.73      8.70 o 
   4  -1   5      471.07      451.45      9.06 o 
   5  -1   5        8.00        8.25      3.29 o 
   6  -1   5       38.03       33.07      4.00 o 
   7  -1   5      440.25      445.55     28.58 o 
   8  -1   5       36.90       35.15      3.82 o 
   9  -1   5      125.31      145.22     13.28 o 
  10  -1   5        4.24        2.56      1.76 o 
  -9   0   5      640.58      538.05     43.71 o 
  -8   0   5        6.90        7.12      2.90 o 
  -7   0   5        8.35        9.89      4.08 o 
  -6   0   5        2.15        2.55      2.28 o 
  -5   0   5        2.01        4.45      2.09 o 
  -4   0   5        2.50        2.36      1.06 o 
  -3   0   5      844.00      812.86     20.98 o 
  -2   0   5     2409.32     2761.55     45.03 o 
  -1   0   5      283.01      279.91      9.11 o 
   0   0   5       15.92       24.81      2.73 o 
   1   0   5      244.94      250.61      8.00 o 
   2   0   5       42.80       43.91      3.41 o 
   3   0   5       53.61       62.90      4.41 o 
   4   0   5      115.45       91.11      4.20 o 
   5   0   5       49.19       40.44      3.15 o 
   6   0   5       16.57       14.30      4.02 o 
   7   0   5      519.25      510.99     26.70 o 
   8   0   5      561.42      551.41     38.66 o 
   9   0   5       48.95       46.02      4.90 o 
  10   0   5      280.12      304.33     23.91 o 
  -9   1   5      163.01      145.96     10.17 o 
  -8   1   5        4.24        3.49      3.73 o 
  -7   1   5      290.41      328.25     15.33 o 
  -6   1   5      784.35      818.31     28.31 o 
  -5   1   5        0.83        1.01      1.10 o 
  -4   1   5       31.52       36.39      3.57 o 
  -3   1   5      413.44      445.56     11.66 o 
  -2   1   5      316.74      383.41     13.06 o 
  -1   1   5      163.78      152.81      7.51 o 
   0   1   5     2138.75     2334.79     27.56 o 
   1   1   5     1139.13     1266.15     21.57 o 
   2   1   5      553.61      569.85     11.33 o 
   3   1   5        6.41       13.92      1.78 o 
   4   1   5      467.78      494.07     15.93 o 
   5   1   5     1098.22     1052.60     20.09 o 
   6   1   5      680.61      657.39     23.84 o 
   7   1   5      473.20      483.89     20.56 o 
   8   1   5      628.58      634.11     27.21 o 
   9   1   5      338.44      371.99     21.15 o 
  10   1   5       31.17       33.92      4.93 o 
  -9   2   5       18.46       17.18      3.78 o 
  -8   2   5        1.09        0.82      0.83 o 
  -7   2   5      120.12      134.73     10.27 o 
  -6   2   5      911.47     1038.89     26.85 o 
  -5   2   5      401.11      434.65     14.01 o 
  -4   2   5      908.27      908.80     24.54 o 
  -3   2   5      213.70      218.83      6.72 o 
  -2   2   5      559.65      611.59     15.99 o 
  -1   2   5      641.00      694.51     16.17 o 
   0   2   5       62.69       73.09      5.23 o 
   1   2   5     1098.41     1151.55     29.23 o 
   2   2   5     1580.46     1938.73     40.74 o 
   3   2   5       90.71       88.53      5.41 o 
   4   2   5      295.35      286.21     12.47 o 
   5   2   5      508.48      478.71     17.62 o 
   6   2   5        3.67        3.18      2.05 o 
   7   2   5       35.38       27.85      3.66 o 
   8   2   5      198.91      217.14     11.32 o 
   9   2   5       67.57       70.26      6.18 o 
  10   2   5       69.77       68.51     10.79 o 
  -8   3   5        8.96        6.99      2.20 o 
  -7   3   5        5.62        5.88      4.26 o 
  -6   3   5        0.74        3.67      2.59 o 
  -5   3   5       29.22       33.99      4.06 o 
  -4   3   5        7.33        7.64      2.64 o 
  -3   3   5     2325.68     2456.61     51.59 o 
  -2   3   5       92.93      109.33      6.51 o 
  -1   3   5        8.60        7.33      3.35 o 
   0   3   5      330.37      312.51     10.16 o 
   1   3   5      527.02      535.18     13.85 o 
   2   3   5        7.18       10.84      3.53 o 
   3   3   5      149.84      150.25      8.42 o 
   4   3   5      190.86      202.64      9.52 o 
   5   3   5       14.63       17.51      3.03 o 
   6   3   5     1046.70      980.37     34.73 o 
   7   3   5      855.22      913.49     31.07 o 
   8   3   5       64.14       57.46      6.57 o 
   9   3   5      109.10      114.94      8.45 o 
  10   3   5        1.19        0.89      3.88 o 
  -8   4   5        6.24        5.70      2.08 o 
  -7   4   5      403.94      441.90     19.77 o 
  -6   4   5       56.70       58.41      5.97 o 
  -5   4   5      756.58      883.21     28.23 o 
  -4   4   5      795.40      813.46     20.25 o 
  -3   4   5      749.32      740.77     14.27 o 
  -2   4   5      325.26      281.94     11.74 o 
  -1   4   5       59.00       60.02      5.58 o 
   0   4   5      344.66      387.56     18.78 o 
   1   4   5     1428.40     1741.45     54.30 o 
   2   4   5     4690.05     5713.75    155.31 o 
   3   4   5     1954.77     2216.75     49.46 o 
   4   4   5       74.91       78.56      3.87 o 
   5   4   5       38.78       38.32      3.30 o 
   6   4   5     1434.80     1424.25     41.22 o 
   7   4   5      440.26      415.69     18.11 o 
   8   4   5     1019.22     1161.35     65.64 o 
   9   4   5      527.96      601.72     36.30 o 
  10   4   5        3.90        1.34      8.34 o 
  -8   5   5      432.82      435.52     32.37 o 
  -7   5   5        8.52        8.80      7.35 o 
  -6   5   5      430.83      447.44     17.57 o 
  -5   5   5       19.49       18.07      4.13 o 
  -4   5   5        0.66        1.76      1.02 o 
  -3   5   5      879.56      911.42     17.41 o 
  -2   5   5      228.94      206.49      5.20 o 
  -1   5   5       13.05       20.96      1.93 o 
   0   5   5      104.05       90.37      5.77 o 
   1   5   5       94.25      108.08      8.70 o 
   2   5   5        2.94        4.60      2.61 o 
   3   5   5     4986.15     5694.01    308.40 o 
   4   5   5      419.30      400.36      9.37 o 
   5   5   5       19.42       20.50      2.72 o 
   6   5   5       15.41       19.04      3.41 o 
   7   5   5       93.08       90.29      8.28 o 
   8   5   5        4.05        6.77      3.30 o 
   9   5   5       10.76       12.14      4.36 o 
  10   5   5      114.19      136.48     14.04 o 
  -7   6   5      665.58      722.95     19.51 o 
  -6   6   5       74.42       80.19      7.71 o 
  -5   6   5        4.69        4.63      2.98 o 
  -4   6   5      526.58      522.74     14.51 o 
  -3   6   5       19.35       16.89      2.09 o 
  -2   6   5     2196.14     2285.13     50.96 o 
  -1   6   5      727.78      762.28     14.28 o 
   0   6   5      297.87      267.94      7.13 o 
   1   6   5      192.70      180.03      7.26 o 
   2   6   5        0.19        0.96      0.55 o 
   3   6   5      112.61      117.75      5.07 o 
   4   6   5       85.24       87.48      6.29 o 
   5   6   5     1343.84     1483.78     44.08 o 
   6   6   5     1334.72     1455.32     49.96 o 
   7   6   5       39.07       45.38      5.42 o 
   8   6   5       23.77       22.01      3.60 o 
   9   6   5       15.63       22.04      5.44 o 
  -7   7   5      164.31      173.55     22.91 o 
  -6   7   5       65.01       50.93      5.04 o 
  -5   7   5       88.85       98.10      6.69 o 
  -4   7   5      648.13      675.00     21.79 o 
  -3   7   5      188.24      200.31      7.99 o 
  -2   7   5       12.07       14.49      3.53 o 
  -1   7   5      291.15      290.61     10.36 o 
   0   7   5       43.57       37.99      3.28 o 
   1   7   5      887.17      869.84     19.47 o 
   2   7   5      102.50      103.32      5.43 o 
   3   7   5      159.92      156.21      5.73 o 
   4   7   5      580.19      597.18     17.90 o 
   5   7   5     1524.40     1546.82     64.71 o 
   6   7   5       33.77       37.50      6.23 o 
   7   7   5      116.93      117.29     10.78 o 
   8   7   5      179.53      213.91     13.22 o 
   9   7   5        0.04        1.10      3.91 o 
  -6   8   5       46.16       46.82     11.80 o 
  -5   8   5        0.00        1.39      1.83 o 
  -4   8   5      730.17      797.21     36.20 o 
  -3   8   5     1797.71     1988.98    127.18 o 
  -2   8   5      130.26      140.75     11.51 o 
  -1   8   5      379.12      384.61     12.12 o 
   0   8   5      503.98      582.40     16.69 o 
   1   8   5      664.28      698.43     16.58 o 
   2   8   5      514.97      559.29     12.37 o 
   3   8   5     2632.22     2707.58     67.41 o 
   4   8   5        7.78        9.06      2.89 o 
   5   8   5      304.75      296.44     14.22 o 
   6   8   5      226.75      249.96     12.86 o 
   7   8   5        9.06       14.97      3.92 o 
   8   8   5        5.67        9.17      2.83 o 
   9   8   5      206.76      226.28     35.48 o 
  -6   9   5       11.56       14.60      4.24 o 
  -5   9   5      203.07      162.44      9.18 o 
  -4   9   5        0.86        1.13      1.93 o 
  -3   9   5      141.76      146.38      8.68 o 
  -2   9   5       34.38       37.84      4.94 o 
  -1   9   5      755.93      790.83     30.30 o 
   0   9   5      303.08      337.00     13.20 o 
   1   9   5      159.16      162.34      9.89 o 
   2   9   5      543.34      576.84     14.93 o 
   3   9   5      655.89      659.79     19.72 o 
   4   9   5        0.70        2.08      1.43 o 
   5   9   5       13.97       18.64      3.28 o 
   6   9   5       67.71       75.11      7.87 o 
   7   9   5       51.84       59.10      7.50 o 
   8   9   5      232.88      252.04     14.96 o 
  -5  10   5       44.79       41.43      8.88 o 
  -4  10   5        8.43        6.86      2.05 o 
  -3  10   5        4.69        5.22      5.48 o 
  -2  10   5       30.20       32.31      4.25 o 
  -1  10   5       37.75       43.55      5.30 o 
   0  10   5      630.18      708.59     27.18 o 
   1  10   5       54.31       59.31      6.15 o 
   2  10   5       82.51       90.76      6.42 o 
   3  10   5       15.36       12.98      4.25 o 
   4  10   5      254.73      261.26     15.35 o 
   5  10   5      392.32      428.13     23.66 o 
   6  10   5      226.83      283.65     22.14 o 
   7  10   5       21.74       21.36      4.23 o 
   8  10   5       11.88       10.40      3.75 o 
  -4  11   5      132.84      108.98     10.70 o 
  -3  11   5        1.26        1.77      2.57 o 
  -2  11   5       10.08       12.72      2.74 o 
  -1  11   5      704.31      725.89     28.47 o 
   0  11   5     1576.13     1817.48     30.96 o 
   1  11   5       98.43      110.73     10.08 o 
   2  11   5      590.19      588.72     18.69 o 
   3  11   5       58.40       57.97      7.62 o 
   4  11   5       20.74       20.49      5.95 o 
   5  11   5      848.59      875.12     40.01 o 
   6  11   5      210.27      260.90     19.99 o 
   7  11   5      105.11      105.46     12.21 o 
  -3  12   5        4.71        5.40      1.70 o 
  -2  12   5      154.00      178.84     13.98 o 
  -1  12   5      104.92      110.34     10.29 o 
   0  12   5        7.69       10.64      2.69 o 
   1  12   5      628.05      689.46     25.96 o 
   2  12   5      213.25      236.44     22.89 o 
   3  12   5        3.05        2.00      4.06 o 
   4  12   5       20.15       18.54      3.68 o 
   5  12   5        8.69        8.69      2.41 o 
   6  12   5       27.89       21.12      4.68 o 
   0  13   5      362.01      300.90     67.02 o 
   1  13   5        2.09        3.56     11.70 o 
   2  13   5      285.38      292.02     44.06 o 
   3  13   5       73.53       68.09     11.65 o 
  -4 -10   6       22.64       28.91      3.11 o 
  -3 -10   6        4.78        4.71      1.72 o 
  -2 -10   6       28.79       32.91      2.92 o 
  -1 -10   6      227.62      249.00      9.24 o 
   0 -10   6      181.40      200.19     10.90 o 
   1 -10   6      222.34      233.65      8.54 o 
   2 -10   6       28.99       31.43      2.85 o 
   3 -10   6      142.92      141.90      7.32 o 
  -5  -9   6      328.18      355.04     18.77 o 
  -4  -9   6       27.82       26.15      3.98 o 
  -3  -9   6       30.13       29.37      3.63 o 
  -2  -9   6       14.09       13.35      2.26 o 
  -1  -9   6       75.46       85.77      5.63 o 
   0  -9   6      108.67      120.14      5.91 o 
   1  -9   6      161.26      153.40      6.93 o 
   2  -9   6      375.33      393.93     13.03 o 
   3  -9   6      117.70      125.91      9.16 o 
   4  -9   6      119.13      129.25      7.63 o 
  -6  -8   6      110.13      113.29     15.09 o 
  -5  -8   6        5.96        4.44      1.85 o 
  -4  -8   6       30.04       29.98      3.66 o 
  -3  -8   6      387.73      390.55     11.79 o 
  -2  -8   6       70.74       74.81      5.92 o 
  -1  -8   6       14.06       13.91      2.44 o 
   0  -8   6        2.58        3.96      1.67 o 
   1  -8   6      555.14      594.73     15.23 o 
   2  -8   6      538.32      526.28     11.85 o 
   3  -8   6       18.97       18.93      3.05 o 
   4  -8   6       46.86       52.81      4.97 o 
   5  -8   6      313.84      341.53     13.80 o 
  -6  -7   6       11.87       13.66      2.65 o 
  -5  -7   6        5.44        6.35      2.99 o 
  -4  -7   6       71.66       62.79      5.95 o 
  -3  -7   6      294.96      325.01     13.47 o 
  -2  -7   6      141.19      138.26      9.56 o 
  -1  -7   6        2.83        3.35      2.06 o 
   0  -7   6       59.28       55.77      5.88 o 
   1  -7   6      111.04      120.63      7.61 o 
   2  -7   6        2.10        3.51      2.58 o 
   3  -7   6      208.57      222.08      9.32 o 
   4  -7   6        0.87        3.02      2.04 o 
   5  -7   6        0.51        0.52      1.33 o 
   6  -7   6       18.93       20.53      2.55 o 
  -7  -6   6        8.79        7.36      2.62 o 
  -6  -6   6       65.06       66.37      5.96 o 
  -5  -6   6       17.57       12.59      2.27 o 
  -4  -6   6      218.05      211.86     10.44 o 
  -3  -6   6       34.81       37.28      4.86 o 
  -2  -6   6      463.31      414.39     13.82 o 
  -1  -6   6        1.50        1.97      1.39 o 
   0  -6   6       13.15       10.99      2.63 o 
   1  -6   6       38.63       29.80      2.66 o 
   2  -6   6       99.47       75.91      5.55 o 
   3  -6   6      112.80      111.37      7.52 o 
   4  -6   6      270.64      281.52     13.30 o 
   5  -6   6        9.46       10.11      2.88 o 
   6  -6   6        4.89        5.07      2.03 o 
   7  -6   6      113.19      109.27     11.48 o 
  -7  -5   6      284.95      293.52     15.67 o 
  -6  -5   6      264.79      242.18     16.56 o 
  -5  -5   6        1.96        2.60      1.78 o 
  -4  -5   6      132.48      130.44      8.10 o 
  -3  -5   6       81.21       74.22      6.02 o 
  -2  -5   6      313.19      281.89      8.85 o 
  -1  -5   6       25.04       26.36      2.40 o 
   0  -5   6      715.18      643.79     14.40 o 
   1  -5   6      424.28      396.21      9.80 o 
   2  -5   6      181.41      161.02      5.29 o 
   3  -5   6      199.11      165.47      7.21 o 
   4  -5   6       10.37       10.78      2.22 o 
   5  -5   6       23.44       24.65      3.36 o 
   6  -5   6      371.64      360.17     13.58 o 
   7  -5   6       90.33       94.49      5.52 o 
   8  -5   6       11.17       11.42      2.47 o 
  -7  -4   6        2.17        2.06      4.69 o 
  -6  -4   6      248.88      221.25     11.92 o 
  -5  -4   6      207.59      192.85     13.29 o 
  -4  -4   6      581.38      526.53     18.25 o 
  -3  -4   6     1123.29     1118.86     28.09 o 
  -2  -4   6      236.00      229.46      8.92 o 
  -1  -4   6      222.57      188.90      6.43 o 
   0  -4   6       10.71        9.82      2.18 o 
   1  -4   6      146.47      107.36      5.22 o 
   2  -4   6      330.01      304.79      8.54 o 
   3  -4   6       84.74       74.38      4.82 o 
   4  -4   6        3.80        4.11      1.67 o 
   5  -4   6       50.33       54.58      5.01 o 
   6  -4   6      374.91      403.55     12.81 o 
   7  -4   6        5.08        5.38      1.98 o 
   8  -4   6      284.37      309.46     18.11 o 
  -8  -3   6      129.47      120.90     15.23 o 
  -7  -3   6       42.25       41.30      4.90 o 
  -6  -3   6      104.00      106.51     11.76 o 
  -5  -3   6        1.74        2.43      2.23 o 
  -4  -3   6       20.91       19.92      2.98 o 
  -3  -3   6     1662.11     1610.26     42.73 o 
  -2  -3   6      644.18      604.12     18.29 o 
  -1  -3   6        5.40        3.09      1.45 o 
   0  -3   6      253.42      232.30      6.33 o 
   1  -3   6     1938.84     1862.75     36.46 o 
   2  -3   6      316.72      320.04      8.51 o 
   3  -3   6      134.52      119.58      5.78 o 
   4  -3   6       90.73       82.87      4.29 o 
   5  -3   6      105.04      101.31      5.22 o 
   6  -3   6      507.83      531.78     15.97 o 
   7  -3   6      298.15      308.23     10.86 o 
   8  -3   6       60.00       62.56      4.64 o 
   9  -3   6        8.47        9.35      2.92 o 
  -8  -2   6        3.51        4.21      2.41 o 
  -7  -2   6      726.85      770.94     35.19 o 
  -6  -2   6       42.95       46.15      5.71 o 
  -5  -2   6        9.47        7.18      4.43 o 
  -4  -2   6     1573.99     1483.95     34.82 o 
  -3  -2   6      120.05      106.72      6.38 o 
  -2  -2   6     1176.66     1179.41     27.65 o 
  -1  -2   6        1.70        5.94      1.44 o 
   0  -2   6       98.84       83.42      4.83 o 
   1  -2   6      258.69      275.01      8.24 o 
   2  -2   6     1794.44     1773.98     35.43 o 
   3  -2   6     1099.72     1051.90     18.18 o 
   4  -2   6       85.07       76.61      3.91 o 
   5  -2   6       84.28       77.38      4.87 o 
   6  -2   6        0.68        1.01      1.00 o 
   7  -2   6      201.51      215.79     11.24 o 
   8  -2   6      410.11      434.85     19.00 o 
   9  -2   6       91.77      111.59     12.10 o 
  -8  -1   6       89.88       86.61      7.84 o 
  -7  -1   6      108.77      105.45      8.71 o 
  -6  -1   6        6.15        7.98      3.60 o 
  -5  -1   6      189.76      205.30     10.13 o 
  -4  -1   6      247.58      245.80     10.77 o 
  -3  -1   6        2.82        3.70      1.82 o 
  -2  -1   6      376.86      300.10      8.91 o 
  -1  -1   6        2.90        1.49      1.39 o 
   0  -1   6      908.79      937.60     21.38 o 
   1  -1   6      476.16      496.01     13.91 o 
   2  -1   6       25.40       25.51      2.84 o 
   3  -1   6      886.19      833.67     14.57 o 
   4  -1   6      913.66      873.70     17.71 o 
   5  -1   6      308.42      300.36      7.70 o 
   6  -1   6      151.30      155.43      6.48 o 
   7  -1   6       15.33       18.32      3.13 o 
   8  -1   6       21.65       19.45      3.85 o 
   9  -1   6       20.82       17.60      3.51 o 
  -8   0   6      362.16      351.54     20.30 o 
  -7   0   6       24.13       22.01      3.79 o 
  -6   0   6      527.17      588.37     24.85 o 
  -5   0   6        2.70        2.29      1.77 o 
  -4   0   6      186.54      162.56      7.29 o 
  -3   0   6       69.42       85.54      7.26 o 
  -2   0   6       68.18       63.39      3.32 o 
  -1   0   6      338.86      369.42     12.51 o 
   0   0   6     1027.37     1059.65     21.59 o 
   1   0   6       93.77      101.04      6.68 o 
   2   0   6        0.64        1.54      1.21 o 
   3   0   6      675.24      747.51     16.99 o 
   4   0   6      123.53      118.21      4.94 o 
   5   0   6      196.84      184.02      5.62 o 
   6   0   6      629.49      630.66     21.28 o 
   7   0   6       41.89       38.90      5.58 o 
   8   0   6       34.30       30.36      4.38 o 
   9   0   6      255.24      242.04     14.58 o 
  -8   1   6       10.85       10.66      2.29 o 
  -7   1   6       33.29       33.97      4.43 o 
  -6   1   6      279.68      291.63     13.68 o 
  -5   1   6        7.12        8.89      4.00 o 
  -4   1   6     1016.62     1027.45     28.08 o 
  -3   1   6      519.11      478.27      9.87 o 
  -2   1   6      438.92      480.84     23.39 o 
  -1   1   6     1104.49     1287.53     27.18 o 
   0   1   6       32.60       31.97      3.28 o 
   1   1   6     1733.77     2011.65     35.94 o 
   2   1   6       59.45       44.46      3.43 o 
   3   1   6      377.09      429.08     13.96 o 
   4   1   6       57.54       57.89      3.86 o 
   5   1   6      126.37      120.97      6.05 o 
   6   1   6      103.55      105.03      8.08 o 
   7   1   6       56.10       52.50      7.93 o 
   8   1   6       44.60       49.58      5.63 o 
   9   1   6      268.58      273.94     14.24 o 
  10   1   6       99.67      105.88     14.47 o 
  -8   2   6       15.93       16.56      2.45 o 
  -7   2   6        0.28        1.11      3.35 o 
  -6   2   6       42.25       41.48      5.34 o 
  -5   2   6        3.71        3.11      2.17 o 
  -4   2   6     1092.71     1130.73     27.48 o 
  -3   2   6      889.09      856.96     14.09 o 
  -2   2   6      658.89      645.12     21.85 o 
  -1   2   6       11.58       16.91      2.69 o 
   0   2   6      590.01      636.21     16.10 o 
   1   2   6       10.57        9.17      2.45 o 
   2   2   6      242.96      266.89      9.36 o 
   3   2   6      741.18      726.05     19.12 o 
   4   2   6        0.66        1.47      0.65 o 
   5   2   6       10.98       13.58      2.42 o 
   6   2   6       49.93       38.21      4.17 o 
   7   2   6       54.19       50.27      6.00 o 
   8   2   6        0.07        0.56      0.79 o 
   9   2   6      121.39      129.78      9.56 o 
  10   2   6        5.90        4.92      2.76 o 
  -8   3   6       72.87       76.89      8.76 o 
  -7   3   6      315.52      360.48     18.60 o 
  -6   3   6      165.99      206.26     10.00 o 
  -5   3   6        9.62        9.94      3.58 o 
  -4   3   6      575.91      576.16     15.84 o 
  -3   3   6       80.66       82.22      4.53 o 
  -2   3   6      143.20      126.30      4.78 o 
  -1   3   6     1877.81     2113.60     41.80 o 
   0   3   6      444.93      481.68     13.09 o 
   1   3   6       14.00       29.06      4.26 o 
   2   3   6      340.41      369.69     13.23 o 
   3   3   6        2.96        8.66      3.38 o 
   4   3   6       26.19       24.54      2.23 o 
   5   3   6      627.02      621.24     16.79 o 
   6   3   6       29.53       35.56      3.61 o 
   7   3   6        8.63        7.98      4.35 o 
   8   3   6      314.95      340.71     14.40 o 
   9   3   6       71.55       86.35      9.28 o 
  10   3   6      180.35      189.28     19.29 o 
  -8   4   6       66.39       70.48      8.05 o 
  -7   4   6      204.34      219.61     10.85 o 
  -6   4   6      298.76      321.74     13.16 o 
  -5   4   6       48.40       53.94      5.68 o 
  -4   4   6       23.96       22.22      2.67 o 
  -3   4   6      120.14      112.13      6.06 o 
  -2   4   6      116.61      112.82      6.39 o 
  -1   4   6        0.38        2.64      1.29 o 
   0   4   6       94.60      118.10      5.99 o 
   1   4   6      383.14      363.79     13.82 o 
   2   4   6       48.88       59.51      5.43 o 
   3   4   6        8.92        9.63      2.34 o 
   4   4   6     1055.18     1042.31     42.87 o 
   5   4   6      128.16      122.95      8.62 o 
   6   4   6       38.97       29.96      3.02 o 
   7   4   6      202.37      216.35     10.89 o 
   8   4   6       69.45       79.22      7.50 o 
   9   4   6        0.31        2.03      2.30 o 
  10   4   6      152.11      158.39     16.72 o 
  -7   5   6      146.66      138.31      8.19 o 
  -6   5   6       62.43       67.94      5.69 o 
  -5   5   6      506.42      571.62     21.12 o 
  -4   5   6        5.91        6.28      3.28 o 
  -3   5   6      167.41      174.22      7.16 o 
  -2   5   6      492.08      478.07     12.13 o 
  -1   5   6       87.55       99.72      5.92 o 
   0   5   6      215.75      179.17      6.25 o 
   1   5   6      180.80      154.34      6.25 o 
   2   5   6      370.80      328.24     12.42 o 
   3   5   6       30.41       22.99      2.13 o 
   4   5   6      157.14      143.67      6.55 o 
   5   5   6     1415.72     1489.23     38.13 o 
   6   5   6      114.84      113.90     11.13 o 
   7   5   6       81.99       79.10      7.17 o 
   8   5   6       15.93       16.36      3.19 o 
   9   5   6      107.41      117.22     18.58 o 
  10   5   6        9.55        5.85      2.31 o 
  -7   6   6       88.11       93.52      8.00 o 
  -6   6   6       32.20       25.68      3.29 o 
  -5   6   6       34.51       30.23      3.93 o 
  -4   6   6      607.16      640.92     24.85 o 
  -3   6   6       13.57       11.27      3.08 o 
  -2   6   6      451.26      455.34     11.45 o 
  -1   6   6       87.86       96.22      5.51 o 
   0   6   6      141.97      127.93      5.97 o 
   1   6   6     2495.22     2561.72     87.17 o 
   2   6   6      205.32      177.51      6.26 o 
   3   6   6       54.49       52.19      3.37 o 
   4   6   6        5.56        5.88      3.08 o 
   5   6   6      707.41      700.73     19.19 o 
   6   6   6      153.22      176.35     10.89 o 
   7   6   6      312.02      325.78     13.08 o 
   8   6   6      420.11      457.64     27.64 o 
   9   6   6        2.60        3.79     10.15 o 
  -7   7   6       54.94       42.33      8.87 o 
  -6   7   6      173.70      187.98      9.42 o 
  -5   7   6      111.34      117.75      9.35 o 
  -4   7   6      261.75      270.80      9.19 o 
  -3   7   6      571.03      575.83     22.14 o 
  -2   7   6        1.74        2.74      1.79 o 
  -1   7   6      219.13      240.15      9.33 o 
   0   7   6      405.74      437.29     13.67 o 
   1   7   6        7.73       12.84      3.14 o 
   2   7   6      221.82      214.88      7.21 o 
   3   7   6      693.87      680.60     15.30 o 
   4   7   6      106.47      112.64      6.98 o 
   5   7   6      195.00      200.48     10.33 o 
   6   7   6        3.20        3.04      2.18 o 
   7   7   6      877.22      862.87    141.17 o 
   8   7   6       22.09       26.02      4.08 o 
   9   7   6       28.41       33.81      7.93 o 
  -6   8   6       12.27       11.68      4.03 o 
  -5   8   6        9.73        5.74      2.58 o 
  -4   8   6      428.36      422.26     18.19 o 
  -3   8   6      334.88      354.92     15.83 o 
  -2   8   6      193.04      198.10     10.80 o 
  -1   8   6      760.43      773.32     24.22 o 
   0   8   6        0.26        1.56      1.56 o 
   1   8   6        9.22       11.14      5.45 o 
   2   8   6      988.38     1062.20     19.15 o 
   3   8   6       27.61       25.58      2.56 o 
   4   8   6      852.22      909.72     31.82 o 
   5   8   6      186.38      196.35     11.01 o 
   6   8   6        0.47        1.46      1.43 o 
   7   8   6       16.31       19.25      4.29 o 
   8   8   6      399.07      454.65     23.06 o 
   9   8   6      199.38      207.20     35.09 o 
  -5   9   6       54.21       47.27      8.68 o 
  -4   9   6      462.53      490.62     22.62 o 
  -3   9   6      160.41      160.60      9.70 o 
  -2   9   6      817.01      937.88     29.62 o 
  -1   9   6       10.12       15.65      4.00 o 
   0   9   6      239.45      229.02     12.69 o 
   1   9   6      276.59      291.21     14.13 o 
   2   9   6       19.25       18.61      3.25 o 
   3   9   6      785.39      851.44     35.22 o 
   4   9   6      637.38      733.47     25.05 o 
   5   9   6      134.18      151.23      9.17 o 
   6   9   6        5.45        5.24      4.19 o 
   7   9   6       20.77       19.92      2.90 o 
   8   9   6        3.96        8.99      2.46 o 
  -4  10   6       36.92       31.32      4.86 o 
  -3  10   6      116.41      129.18      8.34 o 
  -2  10   6       15.67       19.70      3.61 o 
  -1  10   6      204.57      196.98      9.67 o 
   0  10   6      161.72      186.68     10.13 o 
   1  10   6      130.28      130.99     10.40 o 
   2  10   6      169.68      181.98      8.46 o 
   3  10   6       32.14       29.89      3.42 o 
   4  10   6       65.31       67.12      6.27 o 
   5  10   6       51.42       62.16      5.04 o 
   6  10   6       28.07       36.60      6.28 o 
   7  10   6      169.80      186.46     11.79 o 
  -3  11   6       15.75       11.03      2.30 o 
  -2  11   6        0.58        3.78      4.73 o 
  -1  11   6        8.55       10.43      3.13 o 
   0  11   6      189.75      176.07     10.44 o 
   1  11   6      492.60      576.20     26.44 o 
   2  11   6     1245.15     1388.41     56.01 o 
   3  11   6       92.83      100.17     10.22 o 
   4  11   6       48.70       59.03      5.84 o 
   5  11   6       28.93       34.75      5.35 o 
   6  11   6      200.93      195.47     16.52 o 
   7  11   6      112.48       95.43     11.04 o 
  -2  12   6        3.97        6.28      2.10 o 
  -1  12   6       12.03       12.64      2.59 o 
   0  12   6       75.79       77.73      7.37 o 
   1  12   6      135.54      120.84     12.26 o 
   2  12   6        0.07        0.42      2.73 o 
   3  12   6      463.52      396.99     65.25 o 
   4  12   6      181.99      166.85     11.46 o 
   5  12   6       20.05       13.74      2.78 o 
   2  13   6       14.22       10.27      3.65 o 
   3  13   6        1.93        1.64      6.36 o 
  -2 -10   7        1.72        0.96      3.52 o 
  -1 -10   7        0.34        0.31      1.06 o 
   0 -10   7       20.09       21.70      2.34 o 
   1 -10   7      394.59      428.53     32.23 o 
  -4  -9   7       26.07       22.88      2.71 o 
  -3  -9   7      181.48      207.81     11.16 o 
  -2  -9   7      109.96      146.77      6.24 o 
  -1  -9   7       66.50       66.89      5.05 o 
   0  -9   7        4.14        2.54      3.29 o 
   1  -9   7       95.94      101.21      5.50 o 
   2  -9   7        2.63        2.21      2.92 o 
   3  -9   7      122.49      139.38      7.11 o 
   4  -9   7        0.57        0.41      1.23 o 
  -5  -8   7       28.81       29.49      4.09 o 
  -4  -8   7        0.45        0.85      1.35 o 
  -3  -8   7       60.43       65.58      5.17 o 
  -2  -8   7      121.89      132.68      6.95 o 
  -1  -8   7      159.33      176.69      7.69 o 
   0  -8   7       36.82       33.78      2.43 o 
   1  -8   7       56.67       57.62      3.90 o 
   2  -8   7      110.16      118.76      6.35 o 
   3  -8   7      210.48      224.87     10.81 o 
   4  -8   7      228.11      243.43     10.88 o 
   5  -8   7      214.71      221.49     11.50 o 
  -6  -7   7        8.17        8.13      2.93 o 
  -5  -7   7      286.61      307.53     12.97 o 
  -4  -7   7       37.09       35.12      2.87 o 
  -3  -7   7       15.32       11.39      2.69 o 
  -2  -7   7      196.08      191.68      7.33 o 
  -1  -7   7      229.74      217.19      9.01 o 
   0  -7   7      416.19      386.76     10.21 o 
   1  -7   7       51.30       55.22      4.56 o 
   2  -7   7       49.01       42.79      3.73 o 
   3  -7   7       30.52       27.73      3.28 o 
   4  -7   7      540.22      582.03     26.88 o 
   5  -7   7       69.66       85.63      6.88 o 
   6  -7   7       49.70       50.02      3.76 o 
  -6  -6   7       50.95       55.89      6.30 o 
  -5  -6   7       94.34       81.50      6.28 o 
  -4  -6   7      275.52      249.73      9.69 o 
  -3  -6   7       57.14       48.96      5.81 o 
  -2  -6   7        0.11        1.91      1.07 o 
  -1  -6   7        1.54        2.65      1.51 o 
   0  -6   7      529.40      489.76     17.73 o 
   1  -6   7       99.04      103.09      5.97 o 
   2  -6   7       70.98       77.21      5.82 o 
   3  -6   7        2.80        8.80      3.98 o 
   4  -6   7        9.00        8.94      2.65 o 
   5  -6   7       71.65       75.09      6.27 o 
   6  -6   7      648.43      753.54     32.96 o 
   7  -6   7      103.17      123.26     17.89 o 
  -6  -5   7       36.12       29.09      4.80 o 
  -5  -5   7       89.88       91.86      7.59 o 
  -4  -5   7      256.23      295.22     15.13 o 
  -3  -5   7      495.19      488.47     19.35 o 
  -2  -5   7      165.34      151.37     13.34 o 
  -1  -5   7      298.77      276.68      9.93 o 
   0  -5   7      248.45      237.91      7.42 o 
   1  -5   7      796.92      750.02     17.36 o 
   2  -5   7      272.15      268.92      9.94 o 
   3  -5   7       66.38       54.52      5.47 o 
   4  -5   7       13.25       12.97      2.88 o 
   5  -5   7        3.47        3.95      2.79 o 
   6  -5   7        0.16        0.70      0.99 o 
   7  -5   7       18.96       18.02      1.85 o 
  -7  -4   7       35.50       33.88      4.12 o 
  -6  -4   7       89.32       90.98      9.31 o 
  -5  -4   7       59.69       51.75      5.29 o 
  -4  -4   7        4.65        5.12      3.44 o 
  -3  -4   7     1628.50     1673.68     49.13 o 
  -2  -4   7      546.73      519.33     15.07 o 
  -1  -4   7       18.88       15.93      2.07 o 
   0  -4   7       44.70       42.79      2.78 o 
   1  -4   7      321.76      286.46      7.83 o 
   2  -4   7      252.93      261.14      8.02 o 
   3  -4   7      606.49      581.68     15.07 o 
   4  -4   7      114.73      105.98      6.14 o 
   5  -4   7        0.70        2.46      1.24 o 
   6  -4   7        0.32        0.73      1.22 o 
   7  -4   7       10.63        9.54      1.70 o 
   8  -4   7       37.39       39.34      6.94 o 
  -7  -3   7      492.95      558.14     32.80 o 
  -6  -3   7       81.12       75.60      8.70 o 
  -5  -3   7      407.55      422.52     20.07 o 
  -4  -3   7      369.32      369.91     18.31 o 
  -3  -3   7      125.31      118.05      6.42 o 
  -2  -3   7     2129.49     2249.96     46.99 o 
  -1  -3   7      286.38      238.97      6.69 o 
   0  -3   7       95.12       78.68      3.94 o 
   1  -3   7       97.05       92.97      4.90 o 
   2  -3   7       17.05       22.83      2.56 o 
   3  -3   7      223.22      204.60      8.39 o 
   4  -3   7       84.34       88.80      5.56 o 
   5  -3   7      605.32      550.41     33.88 o 
   6  -3   7      275.90      266.85      9.56 o 
   7  -3   7       89.90       97.44      6.91 o 
   8  -3   7       34.40       30.85      3.27 o 
  -7  -2   7        0.96        1.46      2.89 o 
  -6  -2   7      392.16      370.38     13.36 o 
  -5  -2   7       37.01       40.87      4.83 o 
  -4  -2   7       10.62       10.00      2.28 o 
  -3  -2   7        3.85        6.95      2.67 o 
  -2  -2   7        7.28        8.54      4.82 o 
  -1  -2   7       62.81       57.44      3.51 o 
   0  -2   7      112.26       87.16      5.38 o 
   1  -2   7      183.82      177.50      5.09 o 
   2  -2   7      156.64      163.68      6.45 o 
   3  -2   7      171.60      162.61      6.26 o 
   4  -2   7      561.35      548.58     12.24 o 
   5  -2   7        8.02        8.34      3.17 o 
   6  -2   7      323.77      340.65     11.59 o 
   7  -2   7        8.68        8.26      5.49 o 
   8  -2   7       47.53       47.87      6.32 o 
   9  -2   7        2.25        0.57      6.18 o 
  -8  -1   7       14.19       13.49      2.66 o 
  -7  -1   7       30.62       33.96      4.09 o 
  -6  -1   7       10.36        8.35      6.46 o 
  -5  -1   7       75.05       88.92      8.98 o 
  -4  -1   7      436.56      457.72     17.96 o 
  -3  -1   7       12.96       14.75      2.71 o 
  -2  -1   7      272.48      262.31      8.32 o 
  -1  -1   7      105.24      118.29      4.65 o 
   0  -1   7      705.96      656.00     10.45 o 
   1  -1   7       61.20       46.21      3.34 o 
   2  -1   7      416.71      439.82      8.90 o 
   3  -1   7      125.48      130.25      6.17 o 
   4  -1   7        6.33        9.98      2.38 o 
   5  -1   7        0.52        1.03      0.90 o 
   6  -1   7      446.33      431.84     16.78 o 
   7  -1   7      905.91     1010.37     24.64 o 
   8  -1   7       85.47       91.85      7.70 o 
   9  -1   7      106.72       98.56     14.31 o 
  -8   0   7       91.24       97.92     12.01 o 
  -7   0   7        1.19        3.43      3.97 o 
  -6   0   7       68.60       75.93      7.74 o 
  -5   0   7        9.06       17.02      3.54 o 
  -4   0   7       91.72       89.17      7.35 o 
  -3   0   7      296.79      284.43     10.61 o 
  -2   0   7      475.67      415.66     13.05 o 
  -1   0   7      464.71      444.77     11.61 o 
   0   0   7        0.12        1.91      1.09 o 
   1   0   7        7.28        9.19      3.59 o 
   2   0   7      824.23      781.61     14.37 o 
   3   0   7      706.65      677.21     12.31 o 
   4   0   7       58.71       56.25      3.27 o 
   5   0   7       36.74       45.01      3.26 o 
   6   0   7      432.39      413.56     12.87 o 
   7   0   7      506.92      523.08     20.81 o 
   8   0   7      279.19      307.45     16.52 o 
   9   0   7      211.86      196.65     14.44 o 
  -8   1   7       15.56       14.73      2.05 o 
  -7   1   7       29.48       30.95      4.09 o 
  -6   1   7      260.58      305.09     11.87 o 
  -5   1   7      407.08      388.49     24.66 o 
  -4   1   7        0.47        1.54      1.11 o 
  -3   1   7      215.90      170.16      7.57 o 
  -2   1   7      334.78      298.77      7.09 o 
  -1   1   7       51.55       55.90      3.80 o 
   0   1   7      124.18       97.16      4.60 o 
   1   1   7      146.38      169.78      5.81 o 
   2   1   7      629.90      656.22     15.73 o 
   3   1   7     2588.25     2774.82     55.66 o 
   4   1   7     1152.46     1056.33     39.40 o 
   5   1   7      187.67      170.69      7.39 o 
   6   1   7      114.04       99.49      9.43 o 
   7   1   7      180.73      201.25     10.50 o 
   8   1   7       44.86       48.15      5.17 o 
   9   1   7      371.84      357.60     21.10 o 
  -8   2   7        4.90        3.36      2.04 o 
  -7   2   7      605.48      692.61     27.00 o 
  -6   2   7      118.19      140.08      9.46 o 
  -5   2   7       19.85       21.17      3.08 o 
  -4   2   7      492.71      420.48     14.77 o 
  -3   2   7        2.52        3.23      1.35 o 
  -2   2   7      169.88      169.00      5.49 o 
  -1   2   7      898.52      831.58     22.50 o 
   0   2   7     2159.21     2300.34     66.37 o 
   1   2   7      505.23      551.55     18.34 o 
   2   2   7      414.95      400.22     10.81 o 
   3   2   7     1219.02     1292.31     25.58 o 
   4   2   7      580.41      572.03     14.95 o 
   5   2   7       37.72       36.65      2.76 o 
   6   2   7       28.05       26.27      3.66 o 
   7   2   7       30.21       22.09      3.36 o 
   8   2   7       12.43       12.90      3.28 o 
   9   2   7        9.99       12.57      2.92 o 
  -8   3   7        2.90        3.23      1.85 o 
  -7   3   7        1.43        0.98      0.89 o 
  -6   3   7      107.15      110.39      8.63 o 
  -5   3   7      278.35      310.22     11.97 o 
  -4   3   7      895.72      928.97     27.38 o 
  -3   3   7        1.55        1.68      0.87 o 
  -2   3   7      219.31      212.60      6.87 o 
  -1   3   7      316.16      305.17     10.61 o 
   0   3   7     1115.69     1128.47     28.95 o 
   1   3   7      369.15      326.45     11.60 o 
   2   3   7      156.16      167.12      6.46 o 
   3   3   7        1.70        2.40      1.19 o 
   4   3   7       17.05       18.08      2.22 o 
   5   3   7      209.59      227.21      8.86 o 
   6   3   7        3.81        6.72      4.37 o 
   7   3   7       45.83       46.87      4.98 o 
   8   3   7       13.81       15.78      3.55 o 
   9   3   7      155.54      165.94     12.60 o 
  -7   4   7        1.45        3.82      3.95 o 
  -6   4   7        1.54        5.22      2.27 o 
  -5   4   7        9.87       10.90      2.90 o 
  -4   4   7      729.28      740.39     21.99 o 
  -3   4   7      406.57      415.53      8.91 o 
  -2   4   7       17.01       15.49      2.19 o 
  -1   4   7      259.12      237.64      7.64 o 
   0   4   7      474.42      458.00      9.99 o 
   1   4   7      220.92      217.07      5.95 o 
   2   4   7      118.57      115.35      6.58 o 
   3   4   7        0.39        2.78      1.45 o 
   4   4   7      718.37      729.90     19.70 o 
   5   4   7      317.12      328.65     11.78 o 
   6   4   7       52.57       47.07      6.33 o 
   7   4   7       74.48       81.52      7.08 o 
   8   4   7       82.96       89.47      7.58 o 
   9   4   7      158.54      160.61     12.49 o 
  -7   5   7       14.08       16.24      2.39 o 
  -6   5   7        0.23        2.05      2.15 o 
  -5   5   7      113.91      111.46      7.68 o 
  -4   5   7      134.01      135.71      7.99 o 
  -3   5   7       71.86       63.74      3.60 o 
  -2   5   7      183.07      163.76      6.99 o 
  -1   5   7       45.31       38.15      3.09 o 
   0   5   7       12.31       14.17      3.14 o 
   1   5   7      238.32      230.35      7.73 o 
   2   5   7      553.28      498.09     12.67 o 
   3   5   7       84.43       78.26      4.37 o 
   4   5   7      232.11      230.27      7.66 o 
   5   5   7       87.15       83.60      6.53 o 
   6   5   7        2.39        3.13      2.49 o 
   7   5   7      109.65      108.84      8.81 o 
   8   5   7       51.90       64.06      6.72 o 
   9   5   7      374.35      436.52     34.08 o 
  -7   6   7        4.32        4.96      2.14 o 
  -6   6   7       22.03       21.21      3.40 o 
  -5   6   7       45.33       44.51      4.04 o 
  -4   6   7        8.73        6.78      4.30 o 
  -3   6   7       96.94       92.79      5.39 o 
  -2   6   7     1059.73     1099.46     25.28 o 
  -1   6   7        6.28        5.78      2.78 o 
   0   6   7       49.28       48.91      4.08 o 
   1   6   7       12.26       11.47      2.31 o 
   2   6   7      114.76      119.05      6.48 o 
   3   6   7      358.46      337.28      8.97 o 
   4   6   7     1559.90     1572.61     33.19 o 
   5   6   7     1866.15     1973.34     76.27 o 
   6   6   7       19.42       24.68      4.10 o 
   7   6   7      211.67      249.36     10.28 o 
   8   6   7      128.85      140.83      8.36 o 
   9   6   7      551.70      625.41     50.01 o 
  -6   7   7       14.42       16.84      3.26 o 
  -5   7   7       95.07      103.66      7.94 o 
  -4   7   7        2.40        1.75      1.27 o 
  -3   7   7       32.75       30.78      3.65 o 
  -2   7   7       20.36       22.10      3.94 o 
  -1   7   7      397.71      400.13     14.03 o 
   0   7   7     1096.90     1184.40     24.41 o 
   1   7   7       51.98       51.99      4.10 o 
   2   7   7        0.17        0.91      0.81 o 
   3   7   7      135.03      138.84      5.82 o 
   4   7   7      673.53      698.65     20.36 o 
   5   7   7      306.67      353.09     21.10 o 
   6   7   7      240.39      268.83     12.46 o 
   7   7   7       20.05       21.64      3.67 o 
   8   7   7      154.83      171.39     10.38 o 
   9   7   7        1.85        1.30      4.35 o 
  -6   8   7       50.48       41.31      5.99 o 
  -5   8   7      182.23      197.56     19.11 o 
  -4   8   7       72.22       77.51      6.03 o 
  -3   8   7        6.78        7.58      6.24 o 
  -2   8   7       68.18       60.09      6.48 o 
  -1   8   7        1.12        8.02      3.58 o 
   0   8   7     1326.66     1398.53     42.87 o 
   1   8   7       17.94       19.36      2.83 o 
   2   8   7      334.95      344.15     10.61 o 
   3   8   7      216.30      207.40      8.70 o 
   4   8   7        2.80        3.37      2.48 o 
   5   8   7       36.86       42.61      4.98 o 
   6   8   7      392.57      445.86     13.49 o 
   7   8   7       74.14       84.69      6.96 o 
   8   8   7       29.18       28.76      3.23 o 
  -5   9   7       70.60       61.85     11.02 o 
  -4   9   7        2.39        0.80      2.54 o 
  -3   9   7      561.38      635.00     27.10 o 
  -2   9   7      192.30      212.61      9.66 o 
  -1   9   7      192.16      181.22      9.86 o 
   0   9   7       37.95       42.00      5.60 o 
   1   9   7      541.31      593.88     21.40 o 
   2   9   7      390.77      395.04     12.08 o 
   3   9   7       43.14       45.99      4.00 o 
   4   9   7       36.22       34.72      4.12 o 
   5   9   7        0.44        0.65      0.74 o 
   6   9   7       27.67       31.21      3.75 o 
   7   9   7      165.68      183.60     10.39 o 
   8   9   7        0.19        0.66      1.06 o 
  -4  10   7      113.03      111.62     10.98 o 
  -3  10   7       14.68       12.93      2.28 o 
  -2  10   7      396.99      455.96     22.33 o 
  -1  10   7      202.88      205.76     11.13 o 
   0  10   7       48.50       42.18      5.08 o 
   1  10   7       47.11       47.38      5.11 o 
   2  10   7       53.29       53.88      4.61 o 
   3  10   7       29.60       29.52      2.83 o 
   4  10   7      709.14      755.64     29.65 o 
   5  10   7        2.00        2.46      2.37 o 
   6  10   7      307.23      308.52     15.13 o 
   7  10   7       75.40       79.98      9.88 o 
  -3  11   7      128.21      116.59     10.79 o 
  -2  11   7       46.73       46.20      4.30 o 
  -1  11   7       42.66       47.74      4.93 o 
   0  11   7        0.38        0.55      1.19 o 
   1  11   7       49.30       47.06      4.84 o 
   2  11   7       45.71       43.73      4.04 o 
   3  11   7      272.54      267.75     14.39 o 
   4  11   7      262.10      265.75     15.22 o 
   5  11   7       32.22       32.10      5.20 o 
   6  11   7       25.37       21.65      4.02 o 
  -1  12   7        2.47        2.65      1.58 o 
   0  12   7        0.93        2.42      5.25 o 
   1  12   7        0.99        0.72      1.91 o 
   2  12   7      304.81      260.23     25.49 o 
   3  12   7      177.45      185.52     20.05 o 
   4  12   7      101.80       91.30     13.89 o 
   5  12   7       17.11       14.50      3.30 o 
  -2  -9   8       30.06       36.86      3.75 o 
  -1  -9   8      305.94      339.07     19.73 o 
   0  -9   8        3.20        3.37      2.03 o 
   1  -9   8      120.52      123.86      9.75 o 
   2  -9   8       79.70       84.11      8.75 o 
  -4  -8   8        8.19        8.34      4.97 o 
  -3  -8   8        4.30        3.53      1.62 o 
  -2  -8   8       23.12       23.70      2.47 o 
  -1  -8   8      382.66      416.88     14.28 o 
   0  -8   8      164.75      160.94      7.49 o 
   1  -8   8        7.73        9.34      1.40 o 
   2  -8   8        4.93        4.46      1.85 o 
   3  -8   8       70.34       71.02      5.23 o 
   4  -8   8      373.66      384.40     16.61 o 
  -5  -7   8       74.16       85.21      9.41 o 
  -4  -7   8       84.60       88.99      6.57 o 
  -3  -7   8      221.27      243.03     10.98 o 
  -2  -7   8        1.73        2.91      2.34 o 
  -1  -7   8      138.54      119.76      6.61 o 
   0  -7   8      159.42      176.43      6.55 o 
   1  -7   8       14.33       21.28      2.34 o 
   2  -7   8       30.64       29.00      2.96 o 
   3  -7   8        0.08        0.86      1.44 o 
   4  -7   8       82.30       91.37      7.23 o 
   5  -7   8       17.61       21.42      2.61 o 
  -6  -6   8       21.20       25.08      4.54 o 
  -5  -6   8      176.65      176.95     24.25 o 
  -4  -6   8      155.19      210.34      9.32 o 
  -3  -6   8        0.45        0.93      1.10 o 
  -2  -6   8       47.18       56.47      4.62 o 
  -1  -6   8        0.06        0.99      1.20 o 
   0  -6   8       24.37       24.18      2.55 o 
   1  -6   8      185.92      198.29      7.29 o 
   2  -6   8       83.08       96.96      7.11 o 
   3  -6   8      100.66      110.40      8.09 o 
   4  -6   8       13.27       13.50      2.26 o 
   5  -6   8       76.36       80.91      6.73 o 
   6  -6   8       20.09       21.48      2.53 o 
  -6  -5   8       55.08       68.05      7.55 o 
  -5  -5   8        0.07        0.40      0.97 o 
  -4  -5   8        8.11       11.49      2.30 o 
  -3  -5   8       91.80       91.55      7.03 o 
  -2  -5   8        2.36        3.19      2.14 o 
  -1  -5   8        0.95        0.61      0.79 o 
   0  -5   8       52.92       52.72      3.94 o 
   1  -5   8       16.68       16.95      2.36 o 
   2  -5   8      228.15      210.74     10.33 o 
   3  -5   8       51.38       56.09      5.42 o 
   4  -5   8      122.43      135.65      8.86 o 
   5  -5   8       46.38       43.75      4.79 o 
   6  -5   8       45.80       43.61      4.36 o 
   7  -5   8       47.22       48.20      5.55 o 
  -7  -4   8      139.73      142.59     14.03 o 
  -6  -4   8      144.63      158.07     15.05 o 
  -5  -4   8        0.64        0.53      1.02 o 
  -4  -4   8       61.75       53.69      5.46 o 
  -3  -4   8      112.47      125.93      9.03 o 
  -2  -4   8        2.64        3.22      2.11 o 
  -1  -4   8      139.99      130.80      9.79 o 
   0  -4   8      401.92      386.11     10.41 o 
   1  -4   8       10.90       12.75      2.30 o 
   2  -4   8       50.09       44.38      4.44 o 
   3  -4   8      922.54      952.19     43.58 o 
   4  -4   8       77.13       83.07      6.87 o 
   5  -4   8      852.84      918.41     35.48 o 
   6  -4   8      367.15      412.51     17.19 o 
   7  -4   8      118.27      116.69      9.60 o 
  -7  -3   8        3.79        3.46      2.49 o 
  -6  -3   8        0.43        1.70      2.22 o 
  -5  -3   8      401.26      476.11     16.42 o 
  -4  -3   8      118.70      126.00      9.82 o 
  -3  -3   8       63.04       63.88      6.62 o 
  -2  -3   8      492.92      471.87     16.08 o 
  -1  -3   8     1185.43     1166.91     24.75 o 
   0  -3   8      200.77      187.52      5.30 o 
   1  -3   8      370.56      370.47      9.07 o 
   2  -3   8      170.82      170.16      6.76 o 
   3  -3   8       60.95       69.66      5.58 o 
   4  -3   8     1485.24     1582.11     32.28 o 
   5  -3   8      371.05      405.73     14.12 o 
   6  -3   8        0.07        1.10      1.80 o 
   7  -3   8      112.50      107.79      6.56 o 
   8  -3   8        0.62        0.12      1.01 o 
  -7  -2   8        5.29        4.21      2.36 o 
  -6  -2   8       79.34       90.59      9.11 o 
  -5  -2   8        3.43        4.09      2.10 o 
  -4  -2   8      144.07      142.14     10.99 o 
  -3  -2   8      290.67      285.54     10.99 o 
  -2  -2   8      110.66      128.87      5.63 o 
  -1  -2   8      368.07      329.18      8.30 o 
   0  -2   8      518.35      503.71     11.99 o 
   1  -2   8       96.32       90.33      4.70 o 
   2  -2   8      385.77      379.35     10.36 o 
   3  -2   8      192.57      192.62      6.88 o 
   4  -2   8       61.17       60.66      5.19 o 
   5  -2   8       12.09       14.12      3.03 o 
   6  -2   8      121.57      124.64      7.41 o 
   7  -2   8       58.95       62.68      5.69 o 
   8  -2   8       11.31       12.09      2.47 o 
  -7  -1   8       44.09       42.36      4.57 o 
  -6  -1   8       24.57       22.62      3.24 o 
  -5  -1   8      614.73      685.64     24.40 o 
  -4  -1   8       33.07       33.62      5.99 o 
  -3  -1   8      126.20      141.99      7.48 o 
  -2  -1   8      375.01      373.65     10.81 o 
  -1  -1   8      721.74      729.05     15.76 o 
   0  -1   8       11.52       12.47      2.75 o 
   1  -1   8      442.10      463.45     10.67 o 
   2  -1   8     2248.46     2334.52     47.43 o 
   3  -1   8      314.57      323.17      9.85 o 
   4  -1   8       88.83       93.65      5.67 o 
   5  -1   8       20.46       22.00      3.32 o 
   6  -1   8      189.35      208.09      7.86 o 
   7  -1   8       36.47       34.29      4.81 o 
   8  -1   8      330.75      273.07     21.35 o 
  -7   0   8        3.03        6.26      1.97 o 
  -6   0   8      211.63      222.48     10.94 o 
  -5   0   8       64.42       77.98      7.14 o 
  -4   0   8      142.18      144.39      8.71 o 
  -3   0   8     1115.32     1090.02     31.47 o 
  -2   0   8     1124.04     1090.51     27.00 o 
  -1   0   8     1025.88     1061.20     21.57 o 
   0   0   8      279.87      286.59      9.03 o 
   1   0   8       11.20       15.12      2.36 o 
   2   0   8      613.56      611.92     14.30 o 
   3   0   8     1694.92     1872.05     35.35 o 
   4   0   8      624.19      644.32     13.36 o 
   5   0   8        3.57        4.15      2.41 o 
   6   0   8        0.88        1.07      1.14 o 
   7   0   8      229.87      216.91     12.49 o 
   8   0   8       23.95       22.90      4.11 o 
   9   0   8      118.63       91.24     12.50 o 
  -7   1   8      717.53      786.04     36.20 o 
  -6   1   8       38.08       49.62      4.42 o 
  -5   1   8      852.70      922.05     32.83 o 
  -4   1   8      177.23      167.39     10.10 o 
  -3   1   8      160.72      153.39      7.51 o 
  -2   1   8      174.11      143.16      6.73 o 
  -1   1   8      461.20      414.50      9.85 o 
   0   1   8      554.38      484.47     12.64 o 
   1   1   8      664.39      682.86     17.12 o 
   2   1   8       72.36       81.38      4.81 o 
   3   1   8      310.23      344.44     10.43 o 
   4   1   8      498.32      521.08     14.55 o 
   5   1   8      438.48      454.75     13.03 o 
   6   1   8       19.86       18.52      2.54 o 
   7   1   8      521.57      507.38     23.11 o 
   8   1   8       21.16       23.39      4.27 o 
   9   1   8       23.15       18.17      3.02 o 
  -7   2   8       14.81       11.46      2.05 o 
  -6   2   8      285.88      327.78     14.69 o 
  -5   2   8        3.78        4.07      3.26 o 
  -4   2   8      216.82      227.23     13.26 o 
  -3   2   8       66.25       64.69      5.20 o 
  -2   2   8      203.66      208.85      9.04 o 
  -1   2   8      370.05      349.11      9.21 o 
   0   2   8       54.06       52.56      3.53 o 
   1   2   8      171.22      143.20      6.10 o 
   2   2   8        2.44        2.06      1.10 o 
   3   2   8      479.52      513.71     14.34 o 
   4   2   8      139.14      149.42      7.89 o 
   5   2   8      103.87      101.25      5.73 o 
   6   2   8      220.34      201.72     12.50 o 
   7   2   8      313.48      305.45     13.68 o 
   8   2   8      128.48      133.78     12.18 o 
   9   2   8        7.38        8.57      2.32 o 
  -7   3   8       52.67       50.48      4.57 o 
  -6   3   8        9.50       10.83      3.07 o 
  -5   3   8       26.03       29.34      3.52 o 
  -4   3   8        2.72        4.33      2.81 o 
  -3   3   8      923.95      912.10     21.88 o 
  -2   3   8       76.09       65.21      3.48 o 
  -1   3   8        8.00        8.75      3.12 o 
   0   3   8      542.09      566.59     14.17 o 
   1   3   8      154.48      151.41      5.88 o 
   2   3   8       22.95       41.08      6.86 o 
   3   3   8     1015.62     1017.60     23.73 o 
   4   3   8        3.93        2.86      1.63 o 
   5   3   8        0.29        2.41      1.46 o 
   6   3   8      110.02      113.56     10.25 o 
   7   3   8      259.29      254.23     10.99 o 
   8   3   8       12.03        9.06      7.14 o 
   9   3   8      142.15      150.31     12.67 o 
  -7   4   8      132.31      125.58     13.95 o 
  -6   4   8        0.29        1.03      1.11 o 
  -5   4   8      273.82      268.15     11.45 o 
  -4   4   8      688.56      751.27     24.04 o 
  -3   4   8        0.28        1.31      1.11 o 
  -2   4   8      281.49      291.17      7.18 o 
  -1   4   8      756.76      713.44     18.07 o 
   0   4   8      228.88      228.62      7.97 o 
   1   4   8      150.31      157.66      6.01 o 
   2   4   8      891.44      851.55     28.34 o 
   3   4   8      312.82      267.76      8.57 o 
   4   4   8      228.40      216.76      6.90 o 
   5   4   8      342.84      329.11     11.68 o 
   6   4   8      322.62      326.59     13.07 o 
   7   4   8      106.38       92.03      7.65 o 
   8   4   8      135.42      146.74      8.67 o 
   9   4   8       25.75       35.16      5.13 o 
  -6   5   8       12.45       15.65      2.50 o 
  -5   5   8      457.60      539.32     23.87 o 
  -4   5   8        1.60        2.94      2.00 o 
  -3   5   8        9.94       14.93      2.60 o 
  -2   5   8      653.46      632.52     15.87 o 
  -1   5   8       69.62       68.38      5.01 o 
   0   5   8     1015.95     1011.00     22.76 o 
   1   5   8      122.67      118.08      6.15 o 
   2   5   8      326.96      304.59      9.16 o 
   3   5   8      290.77      282.07      6.83 o 
   4   5   8      103.02      101.22      6.14 o 
   5   5   8      183.71      176.24      9.41 o 
   6   5   8      378.55      422.27     16.73 o 
   7   5   8       13.57       17.08      2.94 o 
   8   5   8      277.49      303.01     15.57 o 
   9   5   8       79.61       82.55     12.42 o 
  -6   6   8       72.72       65.17      6.03 o 
  -5   6   8       38.74       31.97      3.96 o 
  -4   6   8      478.13      560.94     18.28 o 
  -3   6   8      445.44      455.12     14.38 o 
  -2   6   8      296.47      302.01     11.77 o 
  -1   6   8      950.08      917.53     22.13 o 
   0   6   8      591.47      580.23     13.11 o 
   1   6   8      297.31      286.50      9.50 o 
   2   6   8       43.12       39.88      3.46 o 
   3   6   8      566.67      594.02     14.95 o 
   4   6   8        3.22        3.07      1.74 o 
   5   6   8      150.74      164.17     11.95 o 
   6   6   8       92.94       95.18      8.21 o 
   7   6   8       27.05       24.87      3.22 o 
   8   6   8       50.14       49.19      5.11 o 
   9   6   8      198.54      206.12     15.34 o 
  -5   7   8      449.77      403.88     20.20 o 
  -4   7   8       49.34       51.31      3.92 o 
  -3   7   8      544.64      561.53     15.00 o 
  -2   7   8      514.55      522.34     18.05 o 
  -1   7   8        4.88        7.40      4.99 o 
   0   7   8      195.74      200.38      9.56 o 
   1   7   8      247.89      249.91      9.36 o 
   2   7   8       62.93       66.64      5.19 o 
   3   7   8      765.64      745.34     18.54 o 
   4   7   8       79.37       66.80      6.03 o 
   5   7   8      836.79      919.15     30.33 o 
   6   7   8       85.37       94.87      7.20 o 
   7   7   8       72.34       81.23      6.71 o 
   8   7   8       43.72       48.44      5.43 o 
  -5   8   8        5.64        2.11      7.10 o 
  -4   8   8       33.22       28.33      3.28 o 
  -3   8   8       11.71       12.38      3.34 o 
  -2   8   8       54.22       47.94      4.98 o 
  -1   8   8      190.16      193.24     10.17 o 
   0   8   8      241.07      242.49     13.45 o 
   1   8   8      258.38      257.07     10.71 o 
   2   8   8        2.85        4.03      2.50 o 
   3   8   8     1175.35     1170.28     37.25 o 
   4   8   8       28.54       29.57      2.89 o 
   5   8   8      241.89      266.09     11.40 o 
   6   8   8      105.27      114.92      9.02 o 
   7   8   8      169.99      203.79     10.16 o 
   8   8   8       27.06       22.84      2.71 o 
  -4   9   8      232.50      195.50     13.67 o 
  -3   9   8      162.44      172.49      9.45 o 
  -2   9   8       10.70       11.27      8.10 o 
  -1   9   8      403.74      417.12     12.43 o 
   0   9   8       57.31       62.12      6.50 o 
   1   9   8       44.35       49.01      5.73 o 
   2   9   8      223.86      233.83     10.33 o 
   3   9   8      282.85      284.44     13.09 o 
   4   9   8       17.88       17.86      2.74 o 
   5   9   8      311.14      331.82     15.34 o 
   6   9   8       68.56       71.41      5.97 o 
   7   9   8        2.79        2.60      3.23 o 
  -3  10   8      269.99      238.41     14.40 o 
  -2  10   8      355.52      380.68     16.88 o 
  -1  10   8       26.98       27.00      3.78 o 
   0  10   8       14.87       14.85      3.93 o 
   1  10   8        4.56        7.30      5.74 o 
   2  10   8       80.46       75.41      5.53 o 
   3  10   8       26.81       29.09      2.68 o 
   4  10   8      416.13      432.41     16.45 o 
   5  10   8       60.67       66.62      6.30 o 
   6  10   8      206.32      205.52     10.59 o 
   7  10   8       42.51       44.24      5.70 o 
  -2  11   8      494.83      435.77     20.96 o 
  -1  11   8      371.57      363.80     14.57 o 
   0  11   8      136.66      145.52      8.02 o 
   1  11   8       75.09       74.87      5.81 o 
   2  11   8        5.36        6.68      2.16 o 
   3  11   8        1.30        2.70      5.32 o 
   4  11   8       15.00       17.76      2.86 o 
   5  11   8      135.76      131.37     12.19 o 
   6  11   8       17.99       18.53      4.20 o 
   0  12   8        1.27        0.90      2.31 o 
   1  12   8      207.77      197.32     14.17 o 
   2  12   8       42.90       36.20      8.04 o 
   3  12   8       16.43       19.48      5.18 o 
  -2  -8   9      144.51      151.07      9.01 o 
  -1  -8   9        2.17        3.19      2.68 o 
   0  -8   9       22.15       24.81      2.68 o 
   1  -8   9      204.48      215.26     11.21 o 
   2  -8   9        0.08        0.29      1.01 o 
  -4  -7   9      105.82      115.16     11.65 o 
  -3  -7   9       58.92       61.13      5.10 o 
  -2  -7   9      305.90      362.23     19.61 o 
  -1  -7   9       83.91       85.86      6.74 o 
   0  -7   9       85.24       79.57      5.07 o 
   1  -7   9        2.36        1.99      2.66 o 
   2  -7   9      165.09      169.39      6.66 o 
   3  -7   9      123.20      132.65      5.69 o 
   4  -7   9       61.04       67.23      7.51 o 
  -5  -6   9        0.20        0.18      3.42 o 
  -4  -6   9        4.54        6.50      1.64 o 
  -3  -6   9      179.95      217.26     10.74 o 
  -2  -6   9      290.01      296.07     13.67 o 
  -1  -6   9        0.35        0.86      1.12 o 
   0  -6   9        0.30        1.63      1.34 o 
   1  -6   9       36.09       37.05      3.09 o 
   2  -6   9        0.12        1.18      0.97 o 
   3  -6   9      142.50      147.97      6.88 o 
   4  -6   9      444.83      488.08     15.00 o 
   5  -6   9        0.28        0.39      0.72 o 
  -5  -5   9       45.94       53.10      6.58 o 
  -4  -5   9       98.79      113.62      8.46 o 
  -3  -5   9        4.99        7.02      2.94 o 
  -2  -5   9        5.70        3.73      2.28 o 
  -1  -5   9        3.32        7.27      4.57 o 
   0  -5   9      425.60      408.52     11.50 o 
   1  -5   9      116.09      118.44      7.61 o 
   2  -5   9       81.48       82.51      6.41 o 
   3  -5   9      339.71      362.73     13.39 o 
   4  -5   9      199.28      199.58      8.32 o 
   5  -5   9      108.59      120.27      8.75 o 
   6  -5   9       17.50       20.53      2.43 o 
  -6  -4   9      114.67      136.82      9.94 o 
  -5  -4   9      269.46      375.02     19.11 o 
  -4  -4   9      227.45      237.67     14.81 o 
  -3  -4   9       73.83       82.12      6.76 o 
  -2  -4   9        1.02        1.27      1.11 o 
  -1  -4   9      427.95      490.29     18.84 o 
   0  -4   9      281.99      256.88      9.51 o 
   1  -4   9      111.69      111.58      7.57 o 
   2  -4   9        2.57        3.15      1.86 o 
   3  -4   9      135.23      134.13      8.65 o 
   4  -4   9      100.94      106.73      6.98 o 
   5  -4   9       38.52       41.86      4.29 o 
   6  -4   9       57.12       59.14      5.13 o 
   7  -4   9      214.33      228.94     22.74 o 
  -6  -3   9       43.79       48.01      5.42 o 
  -5  -3   9        0.20        1.02      1.58 o 
  -4  -3   9       59.16       73.04      7.54 o 
  -3  -3   9       29.33       40.70      4.56 o 
  -2  -3   9       36.18       40.76      4.19 o 
  -1  -3   9      336.55      313.66     14.75 o 
   0  -3   9      305.49      297.76     12.12 o 
   1  -3   9       40.88       43.71      4.27 o 
   2  -3   9        7.34        9.79      3.22 o 
   3  -3   9       27.04       26.80      3.28 o 
   4  -3   9       26.50       27.68      3.78 o 
   5  -3   9        3.62        2.71      2.44 o 
   6  -3   9       77.54       87.01      6.42 o 
   7  -3   9      146.14      131.31     13.76 o 
  -6  -2   9       25.99       27.85      4.43 o 
  -5  -2   9      137.01      147.58     10.23 o 
  -4  -2   9        3.37        6.75      3.60 o 
  -3  -2   9       70.59       61.31      6.42 o 
  -2  -2   9        6.82        7.33      4.47 o 
  -1  -2   9      403.05      409.28     12.58 o 
   0  -2   9      662.48      650.46     16.95 o 
   1  -2   9      130.45      123.34      8.48 o 
   2  -2   9      932.49      942.30     22.61 o 
   3  -2   9       14.74       17.58      3.05 o 
   4  -2   9      503.36      554.16     18.61 o 
   5  -2   9       59.56       62.62      5.44 o 
   6  -2   9      155.45      169.74      8.41 o 
   7  -2   9       36.21       34.78      6.73 o 
   8  -2   9        3.82        1.17      6.94 o 
  -7  -1   9        8.78       11.20      2.20 o 
  -6  -1   9      114.94      138.80      7.30 o 
  -5  -1   9      140.85      159.37      8.72 o 
  -4  -1   9       54.01       42.77      5.24 o 
  -3  -1   9       21.82       27.82      4.08 o 
  -2  -1   9     1482.94     1564.04     43.92 o 
  -1  -1   9      123.29      130.60      6.01 o 
   0  -1   9      335.69      297.76      9.85 o 
   1  -1   9       98.33      114.25      6.18 o 
   2  -1   9       64.69       64.33      4.45 o 
   3  -1   9      545.45      586.81     16.36 o 
   4  -1   9      519.31      567.83     27.87 o 
   5  -1   9       17.31       19.24      2.97 o 
   6  -1   9        0.22        0.84      1.14 o 
   7  -1   9        3.35        4.57      8.21 o 
  -7   0   9       59.78       63.47      7.18 o 
  -6   0   9       11.51       13.25      2.32 o 
  -5   0   9       14.27       10.89      4.02 o 
  -4   0   9       41.26       45.62      5.08 o 
  -3   0   9      200.07      223.69     11.14 o 
  -2   0   9      277.20      286.42     12.39 o 
  -1   0   9       47.69       49.83      3.39 o 
   0   0   9      526.03      510.93     11.26 o 
   1   0   9      519.05      505.34     12.70 o 
   2   0   9       12.72       14.73      2.65 o 
   3   0   9      481.60      485.19     13.67 o 
   4   0   9      467.42      497.59     15.43 o 
   5   0   9      164.37      198.58     11.60 o 
   6   0   9      144.51      142.48      9.68 o 
   7   0   9       65.95       61.12      5.38 o 
   8   0   9       38.18       28.08      4.43 o 
  -7   1   9       41.57       44.95      6.12 o 
  -6   1   9      145.21      146.23      7.01 o 
  -5   1   9        1.62        3.80      3.10 o 
  -4   1   9      318.18      350.55     14.16 o 
  -3   1   9        5.33        4.07      2.20 o 
  -2   1   9       11.81       12.44      2.44 o 
  -1   1   9       39.28       31.98      2.94 o 
   0   1   9      529.88      547.47     13.11 o 
   1   1   9      500.65      481.35     13.33 o 
   2   1   9      660.37      659.43     15.68 o 
   3   1   9       49.60       54.67      5.01 o 
   4   1   9        6.11        6.41      4.09 o 
   5   1   9      372.29      396.16     17.95 o 
   6   1   9      117.79      106.75      7.31 o 
   7   1   9      580.52      556.70     32.47 o 
   8   1   9      191.56      196.56     12.71 o 
  -7   2   9      147.11      139.36     11.70 o 
  -6   2   9        0.26        1.36      1.22 o 
  -5   2   9        2.13        2.00      1.68 o 
  -4   2   9        6.31        7.77      3.11 o 
  -3   2   9      291.27      306.29     17.86 o 
  -2   2   9       27.28       24.03      2.99 o 
  -1   2   9      106.48      104.15      7.00 o 
   0   2   9      797.26      820.66     18.87 o 
   1   2   9      803.56      798.61     20.18 o 
   2   2   9       39.84       43.09      4.09 o 
   3   2   9      773.20      779.52     16.60 o 
   4   2   9      184.34      177.23      8.15 o 
   5   2   9        9.67        9.16      6.50 o 
   6   2   9      392.79      360.60     14.57 o 
   7   2   9      189.74      185.30     10.56 o 
   8   2   9        9.98       12.10      3.09 o 
   9   2   9      270.63      255.13     23.75 o 
  -6   3   9       52.87       59.64      5.50 o 
  -5   3   9       24.12       31.28      3.19 o 
  -4   3   9      394.69      416.26     15.29 o 
  -3   3   9        3.59        5.92      4.85 o 
  -2   3   9      448.62      447.79     12.09 o 
  -1   3   9      389.70      322.11     10.02 o 
   0   3   9      299.10      297.98      8.05 o 
   1   3   9       70.47       63.18      4.66 o 
   2   3   9     1186.23     1194.23     37.94 o 
   3   3   9       62.82       56.28      4.39 o 
   4   3   9      260.88      251.13      9.78 o 
   5   3   9      665.37      626.02     21.32 o 
   6   3   9       20.31       20.38      3.65 o 
   7   3   9        1.00        2.36      1.93 o 
   8   3   9      378.45      405.85     22.65 o 
   9   3   9       18.88       26.15      4.95 o 
  -6   4   9      173.53      178.46     12.49 o 
  -5   4   9      201.19      239.92     11.96 o 
  -4   4   9       29.77       26.29      3.14 o 
  -3   4   9      553.26      559.69     15.64 o 
  -2   4   9     2357.49     2359.89     81.45 o 
  -1   4   9       21.38       26.03      2.94 o 
   0   4   9      489.18      440.42     13.56 o 
   1   4   9       80.54       76.81      5.53 o 
   2   4   9       16.16       13.06      2.94 o 
   3   4   9      325.48      311.12     10.46 o 
   4   4   9      807.91      795.41     25.93 o 
   5   4   9       40.27       36.47      3.71 o 
   6   4   9       74.30       77.96      6.65 o 
   7   4   9        0.79        0.85      1.17 o 
   8   4   9        2.34        2.38      3.74 o 
  -6   5   9       76.53       80.52      9.41 o 
  -5   5   9      263.99      245.60     17.12 o 
  -4   5   9       78.04       82.75      5.51 o 
  -3   5   9        7.77        7.46      3.63 o 
  -2   5   9       83.57       69.18      6.44 o 
  -1   5   9      299.20      292.51     11.49 o 
   0   5   9      831.50      828.51     24.09 o 
   1   5   9      137.64      112.19      6.77 o 
   2   5   9        1.45        2.09      1.29 o 
   3   5   9        4.17        4.29      2.13 o 
   4   5   9        0.36        1.72      0.93 o 
   5   5   9       57.54       71.41      5.06 o 
   6   5   9        2.91        2.83      2.14 o 
   7   5   9      314.17      326.45     15.24 o 
   8   5   9       13.43       10.21      2.10 o 
  -5   6   9      340.37      317.31     16.70 o 
  -4   6   9       15.42       14.63      2.34 o 
  -3   6   9      642.98      629.66     12.40 o 
  -2   6   9        1.45        4.26      2.75 o 
  -1   6   9      118.47      118.61      7.72 o 
   0   6   9      321.53      300.52     13.39 o 
   1   6   9      172.08      174.48      9.80 o 
   2   6   9      301.48      261.84      9.79 o 
   3   6   9      224.60      209.94     10.34 o 
   4   6   9      155.95      122.99      7.36 o 
   5   6   9       97.38       97.09      6.55 o 
   6   6   9      174.73      172.15      8.20 o 
   7   6   9      208.79      202.82     10.87 o 
   8   6   9       43.02       47.81      4.12 o 
  -5   7   9       97.18       71.86     14.17 o 
  -4   7   9      202.28      169.52      9.12 o 
  -3   7   9      243.41      250.29     11.06 o 
  -2   7   9       24.55       28.45      3.33 o 
  -1   7   9       73.87       77.77      6.28 o 
   0   7   9       17.48       17.10      3.61 o 
   1   7   9       24.11       19.50      2.94 o 
   2   7   9      541.64      503.47     15.96 o 
   3   7   9     1760.99     1749.74     92.23 o 
   4   7   9      286.20      289.49      9.92 o 
   5   7   9       74.33       72.12      7.08 o 
   6   7   9     1047.72     1221.88     29.70 o 
   7   7   9      166.16      179.32      8.91 o 
   8   7   9       17.53       16.51      2.70 o 
  -4   8   9        4.49        5.08      1.96 o 
  -3   8   9        4.48        6.73      3.45 o 
  -2   8   9        1.60        4.01      2.13 o 
  -1   8   9     1236.02     1335.71     23.52 o 
   0   8   9       51.31       59.38      6.15 o 
   1   8   9      145.75      152.51      9.27 o 
   2   8   9      376.79      395.63     14.31 o 
   3   8   9       17.50       17.19      2.49 o 
   4   8   9      220.75      202.90      7.10 o 
   5   8   9      266.41      253.04     13.06 o 
   6   8   9      303.40      295.23     15.62 o 
   7   8   9        0.59        1.70      1.57 o 
  -4   9   9       12.49       11.19      3.73 o 
  -3   9   9       12.59        9.20      1.91 o 
  -2   9   9       34.55       31.40      3.98 o 
  -1   9   9      145.67      160.88      9.23 o 
   0   9   9      568.51      586.14     24.04 o 
   1   9   9      156.79      174.17      8.51 o 
   2   9   9      264.81      250.95      8.30 o 
   3   9   9       46.17       41.27      3.04 o 
   4   9   9      395.95      393.63     19.83 o 
   5   9   9        1.20        3.10      2.86 o 
   6   9   9      740.79      790.13     26.36 o 
   7   9   9      117.63      102.25      8.52 o 
  -2  10   9      153.04      158.30      9.43 o 
  -1  10   9      283.64      276.61     11.89 o 
   0  10   9       36.11       37.07      5.24 o 
   1  10   9       34.88       36.01      4.43 o 
   2  10   9      179.66      170.05      9.23 o 
   3  10   9       26.97       27.33      3.01 o 
   4  10   9        0.33        0.54      1.05 o 
   5  10   9      174.64      185.85     10.72 o 
   6  10   9      154.33      146.56     10.43 o 
  -1  11   9      238.19      209.95     17.39 o 
   0  11   9       10.71       11.14      2.14 o 
   1  11   9      244.87      211.93     10.08 o 
   2  11   9      114.64       97.69      8.30 o 
   3  11   9      285.92      276.83     27.43 o 
   4  11   9       10.72        9.35      2.44 o 
  -2  -7  10      237.45      290.53     26.97 o 
  -1  -7  10        4.26        3.94      1.87 o 
   0  -7  10       93.25       89.17      7.79 o 
   1  -7  10        2.29        2.64      2.05 o 
   2  -7  10       59.27       51.69      4.63 o 
  -3  -6  10       39.25       39.45      3.99 o 
  -2  -6  10       72.19       74.49      5.62 o 
  -1  -6  10      110.05      129.48      8.58 o 
   0  -6  10      352.79      393.47     18.14 o 
   1  -6  10      145.90      143.19      5.18 o 
   2  -6  10       50.17       47.96      3.56 o 
   3  -6  10       54.90       56.28      3.86 o 
   4  -6  10       20.18       22.17      3.54 o 
  -4  -5  10       25.37       24.86      2.94 o 
  -3  -5  10      109.10      126.87      8.78 o 
  -2  -5  10      115.72      105.38      7.10 o 
  -1  -5  10        2.47        4.73      3.95 o 
   0  -5  10        3.46        2.90      3.29 o 
   1  -5  10      238.71      259.33     10.02 o 
   2  -5  10       61.99       72.38      4.71 o 
   3  -5  10      181.07      193.94      8.75 o 
   4  -5  10       58.79       64.14      4.79 o 
   5  -5  10       18.78       19.79      2.37 o 
  -5  -4  10      111.20      126.83     17.75 o 
  -4  -4  10        0.72        0.98      1.68 o 
  -3  -4  10      297.91      354.63     17.43 o 
  -2  -4  10      274.27      296.04     13.79 o 
  -1  -4  10       19.47       24.60      3.09 o 
   0  -4  10       88.56       87.50      6.28 o 
   1  -4  10       52.56       58.71      4.31 o 
   2  -4  10        0.14        1.29      1.29 o 
   3  -4  10      102.56      117.39      6.74 o 
   4  -4  10      305.57      342.25     13.10 o 
   5  -4  10        8.47        7.74      1.52 o 
   6  -4  10      104.71       96.78      7.95 o 
  -5  -3  10        0.72        0.51      1.60 o 
  -4  -3  10        4.18        3.81      2.60 o 
  -3  -3  10      143.63      162.92     10.03 o 
  -2  -3  10        3.51        2.20      2.31 o 
  -1  -3  10       52.11       58.05      5.16 o 
   0  -3  10       75.85       68.07      5.86 o 
   1  -3  10      279.12      295.22     11.44 o 
   2  -3  10      320.35      342.51     11.66 o 
   3  -3  10      497.63      530.93     12.72 o 
   4  -3  10       21.64       25.11      2.95 o 
   5  -3  10       26.44       23.44      2.80 o 
   6  -3  10      121.18      117.38      9.29 o 
  -6  -2  10      111.71      119.51     10.15 o 
  -5  -2  10      364.23      458.97     28.26 o 
  -4  -2  10       29.36       39.77      4.07 o 
  -3  -2  10       14.25       20.25      2.95 o 
  -2  -2  10      396.62      444.58     20.61 o 
  -1  -2  10      611.46      595.54     26.80 o 
   0  -2  10      437.64      465.32     15.81 o 
   1  -2  10       16.80       17.88      2.70 o 
   2  -2  10       78.68       88.27      6.26 o 
   3  -2  10      352.26      403.23     14.03 o 
   4  -2  10      431.50      463.96     11.84 o 
   5  -2  10        0.83        1.74      1.58 o 
   6  -2  10       21.51       20.83      2.54 o 
   7  -2  10      180.23      193.55     19.67 o 
  -6  -1  10       95.94      111.97     10.55 o 
  -5  -1  10       43.07       40.45      3.54 o 
  -4  -1  10      298.09      346.82     25.82 o 
  -3  -1  10       62.03       61.44      5.04 o 
  -2  -1  10       83.73       86.92      7.63 o 
  -1  -1  10      597.17      589.75     18.71 o 
   0  -1  10     1104.47     1140.81     47.08 o 
   1  -1  10      221.87      236.39     13.00 o 
   2  -1  10        1.68        2.21      1.71 o 
   3  -1  10        0.02        1.22      1.71 o 
   4  -1  10       97.13       99.99      7.47 o 
   5  -1  10      376.29      409.00     12.47 o 
   6  -1  10      521.31      536.48     20.85 o 
   7  -1  10        1.32        2.07      7.84 o 
  -6   0  10        8.60        8.52      2.03 o 
  -5   0  10       47.75       57.57      4.86 o 
  -4   0  10      197.82      222.75     11.31 o 
  -3   0  10        6.17        6.79      4.20 o 
  -2   0  10      210.13      219.21     10.34 o 
  -1   0  10        2.51        2.40      1.28 o 
   0   0  10      646.48      636.34     22.73 o 
   1   0  10      383.99      402.15     17.08 o 
   2   0  10       64.87       70.46      6.86 o 
   3   0  10      117.37      124.10      8.97 o 
   4   0  10      142.45      151.15      8.66 o 
   5   0  10       68.30       68.98      6.37 o 
   6   0  10        2.20        2.47      2.71 o 
   7   0  10      174.09      124.13     27.32 o 
   8   0  10       14.36       11.97      3.68 o 
  -6   1  10       31.06       38.13      5.15 o 
  -5   1  10       35.08       31.53      3.59 o 
  -4   1  10      257.05      255.01     12.76 o 
  -3   1  10      336.30      371.41     15.43 o 
  -2   1  10       37.80       39.53      3.65 o 
  -1   1  10      113.85      105.33      6.74 o 
   0   1  10        3.01        4.87      2.36 o 
   1   1  10      413.67      411.17     13.20 o 
   2   1  10      178.09      189.78     10.06 o 
   3   1  10      775.92      842.67     42.61 o 
   4   1  10       53.64       49.71      5.34 o 
   5   1  10       14.71       21.95      3.39 o 
   6   1  10       51.31       47.61      4.30 o 
   7   1  10      107.96      104.63      9.56 o 
   8   1  10       39.86       46.46      8.17 o 
  -6   2  10      263.26      288.10     18.94 o 
  -5   2  10       10.11       11.30      1.97 o 
  -4   2  10        0.08        0.41      0.86 o 
  -3   2  10       49.39       47.70      4.37 o 
  -2   2  10       19.25       17.40      2.08 o 
  -1   2  10      468.07      432.27     21.93 o 
   0   2  10       12.73       17.94      2.67 o 
   1   2  10      110.94      107.66      8.40 o 
   2   2  10      325.42      341.00     13.89 o 
   3   2  10      119.59      115.52      6.66 o 
   4   2  10      101.56      121.97     10.97 o 
   5   2  10      126.75      132.75     11.38 o 
   6   2  10      113.10      106.74      8.13 o 
   7   2  10       93.34       94.20      9.09 o 
   8   2  10      117.21      106.24     17.93 o 
  -6   3  10      403.90      435.79     32.22 o 
  -5   3  10      136.27      148.63      6.33 o 
  -4   3  10        7.88        6.57      2.00 o 
  -3   3  10       51.89       48.16      4.92 o 
  -2   3  10       14.00       10.11      2.11 o 
  -1   3  10      185.85      190.62     12.05 o 
   0   3  10      455.20      421.87     18.77 o 
   1   3  10        2.14        2.65      1.76 o 
   2   3  10       47.53       48.78      4.72 o 
   3   3  10       22.21       24.62      4.12 o 
   4   3  10      215.15      216.62     11.28 o 
   5   3  10      251.10      259.48     10.94 o 
   6   3  10      573.94      550.29     19.32 o 
   7   3  10       97.04       90.60      6.83 o 
   8   3  10       47.99       43.53      4.75 o 
  -5   4  10       17.13       16.86      2.41 o 
  -4   4  10        2.57        2.67      2.06 o 
  -3   4  10      157.86      135.76      9.66 o 
  -2   4  10      282.52      267.26     10.79 o 
  -1   4  10      477.12      451.34     17.02 o 
   0   4  10       66.03       72.68      9.11 o 
   1   4  10      342.88      315.95     13.44 o 
   2   4  10        1.20        2.13      1.77 o 
   3   4  10       26.21       24.41      4.19 o 
   4   4  10      176.92      168.52     11.10 o 
   5   4  10      283.78      280.04     10.45 o 
   6   4  10      161.25      159.41     11.58 o 
   7   4  10      206.51      190.04      9.41 o 
   8   4  10        8.43        7.57      2.58 o 
  -5   5  10        9.86        7.89      1.98 o 
  -4   5  10       32.15       28.86      3.31 o 
  -3   5  10      159.63      152.55      7.63 o 
  -2   5  10       38.48       35.59      3.39 o 
  -1   5  10        9.40       13.22      6.03 o 
   0   5  10       39.98       43.06      5.01 o 
   1   5  10      228.96      210.38     10.54 o 
   2   5  10     1154.99     1147.68     39.39 o 
   3   5  10        1.14        3.49      2.75 o 
   4   5  10      357.65      331.02     12.37 o 
   5   5  10      155.97      159.11      7.54 o 
   6   5  10       27.11       22.31      2.69 o 
   7   5  10       90.16       86.24      6.13 o 
   8   5  10      123.81      113.55     12.85 o 
  -4   6  10      146.85      146.10      8.31 o 
  -3   6  10     1192.41     1089.10     58.35 o 
  -2   6  10      200.32      223.27      8.73 o 
  -1   6  10      152.22      161.88      8.14 o 
   0   6  10       52.42       51.97      4.93 o 
   1   6  10       42.22       41.94      5.04 o 
   2   6  10       21.60       26.01      3.30 o 
   3   6  10     1810.37     1743.06     46.40 o 
   4   6  10      296.08      265.09     11.76 o 
   5   6  10      295.24      271.72      7.46 o 
   6   6  10       11.22       12.81      2.38 o 
   7   6  10      270.23      234.20     21.21 o 
   8   6  10      218.51      227.66     24.00 o 
  -4   7  10       73.93       57.85      8.59 o 
  -3   7  10        0.75        0.63      0.73 o 
  -2   7  10       73.87       66.63      4.94 o 
  -1   7  10     1337.30     1410.08     53.13 o 
   0   7  10      114.91      109.58      8.75 o 
   1   7  10       49.08       47.38      4.17 o 
   2   7  10       89.16       88.21      6.07 o 
   3   7  10      310.61      292.82      8.09 o 
   4   7  10      218.44      229.50      7.80 o 
   5   7  10       90.27       77.14      6.39 o 
   6   7  10      216.37      226.95     15.67 o 
   7   7  10        0.66        2.01      6.23 o 
  -3   8  10        2.71        4.07      1.82 o 
  -2   8  10       11.40       13.87      2.45 o 
  -1   8  10        6.57        7.35      5.64 o 
   0   8  10      116.24      113.76      8.60 o 
   1   8  10      307.45      323.33     15.21 o 
   2   8  10        2.51        3.67      2.72 o 
   3   8  10        0.92        1.19      1.23 o 
   4   8  10       10.15       14.31      2.24 o 
   5   8  10      759.18      795.88     43.64 o 
   6   8  10       55.35       55.89      5.35 o 
   7   8  10      103.51       94.44      8.37 o 
  -3   9  10      173.50      152.26     14.40 o 
  -2   9  10      179.31      174.61      9.71 o 
  -1   9  10      141.49      133.57      8.12 o 
   0   9  10      389.60      403.93     18.60 o 
   1   9  10       14.10       13.12      2.53 o 
   2   9  10      275.53      254.43     14.66 o 
   3   9  10        4.71        2.66      3.66 o 
   4   9  10      110.74      100.79      6.41 o 
   5   9  10      441.14      454.50     35.36 o 
   6   9  10       75.77       75.56      7.02 o 
  -1  10  10        2.35        0.56      1.09 o 
   0  10  10        5.57        4.52      2.76 o 
   1  10  10        9.23        9.20      1.99 o 
   2  10  10      332.58      330.45     13.40 o 
   3  10  10        0.01        0.38      0.77 o 
   4  10  10        2.13        1.78      6.03 o 
   5  10  10        5.06        5.05      2.72 o 
   1  11  10        6.04        5.73      1.43 o 
   2  11  10        0.12        0.17      0.68 o 
   3  11  10       61.04       58.55      9.31 o 
  -1  -6  11       73.06       84.19      7.72 o 
   0  -6  11        7.55        6.40      1.87 o 
   1  -6  11      109.37       96.97     10.25 o 
  -2  -5  11      373.04      416.53     35.52 o 
  -1  -5  11       93.79      103.49     10.85 o 
   0  -5  11       25.60       30.30      3.61 o 
   1  -5  11       65.32       74.09      5.16 o 
   2  -5  11        7.59        8.48      1.48 o 
   3  -5  11      197.07      195.50     10.06 o 
   4  -5  11      159.03      155.45     14.14 o 
  -3  -4  11       89.68      101.82     10.10 o 
  -2  -4  11      171.53      177.31      8.19 o 
  -1  -4  11      468.68      513.54     22.38 o 
   0  -4  11        5.52        2.96      4.10 o 
   1  -4  11       15.44       16.84      2.21 o 
   2  -4  11       96.16      101.08      6.01 o 
   3  -4  11       44.11       43.90      3.68 o 
   4  -4  11      108.94       94.45      6.08 o 
   5  -4  11       29.45       30.17      3.47 o 
  -4  -3  11        6.97        3.84      1.47 o 
  -3  -3  11       19.62       23.11      2.95 o 
  -2  -3  11      194.83      212.97      9.72 o 
  -1  -3  11        3.88        5.36      6.37 o 
   0  -3  11       58.13       56.96      4.39 o 
   1  -3  11        3.36        2.69      2.61 o 
   2  -3  11       62.74       62.77      5.45 o 
   3  -3  11       37.63       35.09      3.59 o 
   4  -3  11        1.09        1.10      1.55 o 
   5  -3  11       53.81       48.45      3.59 o 
  -4  -2  11       65.94       74.65      7.12 o 
  -3  -2  11      105.63       91.06     12.40 o 
  -2  -2  11        0.80        4.04      2.68 o 
  -1  -2  11       15.94       18.23      2.68 o 
   0  -2  11      129.63      145.76      8.34 o 
   1  -2  11       99.64      110.33      7.35 o 
   2  -2  11        3.97        5.88      4.24 o 
   3  -2  11      403.55      427.43     16.64 o 
   4  -2  11       41.23       41.51      3.94 o 
   5  -2  11       11.91       10.89      1.92 o 
   6  -2  11      138.42      131.90      9.27 o 
  -5  -1  11        3.38        3.13      1.22 o 
  -4  -1  11      131.39      115.24      8.88 o 
  -3  -1  11       67.86       72.94      5.69 o 
  -2  -1  11      153.24      166.10     11.52 o 
  -1  -1  11        9.72       10.78      1.82 o 
   0  -1  11       28.28       31.14      3.27 o 
   1  -1  11      229.80      257.23     11.11 o 
   2  -1  11      420.98      463.11     14.35 o 
   3  -1  11      164.26      167.73      6.73 o 
   4  -1  11      130.46      135.07      7.70 o 
   5  -1  11       37.89       39.77      4.16 o 
   6  -1  11      122.69      129.87      7.11 o 
  -5   0  11       10.37        8.67      1.70 o 
  -4   0  11       35.09       33.80      3.19 o 
  -3   0  11       91.82       90.00      5.86 o 
  -2   0  11      130.19      126.53      8.38 o 
  -1   0  11       20.02       22.13      2.52 o 
   0   0  11      105.37      112.64      7.76 o 
   1   0  11      707.39      797.73     26.75 o 
   2   0  11      295.07      303.55     12.57 o 
   3   0  11      109.21      114.82      8.41 o 
   4   0  11      345.04      366.46     16.09 o 
   5   0  11        3.02        2.88      3.21 o 
   6   0  11        0.20        0.35      1.08 o 
   7   0  11       26.05       27.31      5.13 o 
  -5   1  11       32.89       32.97      3.43 o 
  -4   1  11       54.42       59.68      4.98 o 
  -3   1  11        6.01        3.97      2.88 o 
  -2   1  11       35.41       35.85      3.32 o 
  -1   1  11      417.08      388.51     14.21 o 
   0   1  11     1503.71     1598.63     36.36 o 
   1   1  11      413.37      397.31     13.73 o 
   2   1  11       73.65       85.23      8.72 o 
   3   1  11      211.48      238.26     13.85 o 
   4   1  11       10.79       11.45      2.85 o 
   5   1  11      158.62      171.68      8.96 o 
   6   1  11       95.05       91.59      5.99 o 
   7   1  11        1.48        0.68      1.66 o 
  -5   2  11      201.85      206.77     11.50 o 
  -4   2  11       12.00       14.04      2.32 o 
  -3   2  11       19.69       13.44      2.11 o 
  -2   2  11      110.24       98.43      5.80 o 
  -1   2  11      278.38      291.46     11.50 o 
   0   2  11       23.75       22.47      2.94 o 
   1   2  11      326.08      344.45     14.52 o 
   2   2  11       13.73       14.12      3.22 o 
   3   2  11        0.04        0.82      1.71 o 
   4   2  11      505.27      555.44     16.14 o 
   5   2  11      322.94      357.47     18.38 o 
   6   2  11       19.09       21.69      2.45 o 
   7   2  11       83.36       80.20      8.42 o 
  -5   3  11        0.03        0.26      0.76 o 
  -4   3  11      127.77      122.50     10.24 o 
  -3   3  11      296.89      356.72     17.56 o 
  -2   3  11        0.18        1.16      1.49 o 
  -1   3  11      315.55      302.33     10.12 o 
   0   3  11        9.01        6.49      5.19 o 
   1   3  11       29.85       33.84      4.18 o 
   2   3  11       12.59       14.49      3.30 o 
   3   3  11      470.83      439.82     27.64 o 
   4   3  11        7.61        7.08      2.69 o 
   5   3  11      485.83      471.72     18.34 o 
   6   3  11      395.26      367.38     12.87 o 
   7   3  11        0.60        0.65      1.63 o 
  -4   4  11       36.55       44.71      4.39 o 
  -3   4  11       12.63       17.43      2.64 o 
  -2   4  11       22.89       16.74      2.54 o 
  -1   4  11      461.53      466.37     12.48 o 
   0   4  11       12.34       10.17      3.08 o 
   1   4  11       33.08       28.36      3.33 o 
   2   4  11      530.11      502.32     20.08 o 
   3   4  11       21.09       23.08      3.61 o 
   4   4  11       25.98       23.20      3.39 o 
   5   4  11        0.31        0.56      1.12 o 
   6   4  11       41.40       39.69      4.89 o 
   7   4  11      226.04      213.34     10.89 o 
  -4   5  11        0.50        0.32      1.41 o 
  -3   5  11       22.70       25.77      4.18 o 
  -2   5  11      237.22      216.28     18.05 o 
  -1   5  11       64.39       57.60      4.74 o 
   0   5  11        5.28        4.50      3.61 o 
   1   5  11        3.40        5.69      4.75 o 
   2   5  11       25.17       22.92      2.91 o 
   3   5  11      505.08      513.10     14.43 o 
   4   5  11       11.31       12.38      2.55 o 
   5   5  11       10.71       14.60      1.82 o 
   6   5  11      227.58      201.93      9.29 o 
   7   5  11       23.16       24.75      2.82 o 
  -3   6  11      169.99      137.13     18.79 o 
  -2   6  11       74.14       75.61      4.93 o 
  -1   6  11      842.64      819.76     37.27 o 
   0   6  11      177.69      170.94      9.49 o 
   1   6  11        0.16        0.74      1.02 o 
   2   6  11      262.46      241.14      6.97 o 
   3   6  11       18.36       16.96      2.59 o 
   4   6  11        3.42        3.89      3.11 o 
   5   6  11      255.21      239.91      9.58 o 
   6   6  11      318.90      307.75     19.85 o 
   7   6  11        1.57        0.77      2.08 o 
  -3   7  11       90.52      104.52     15.06 o 
  -2   7  11        2.95        6.12      1.68 o 
  -1   7  11      168.67      153.40      7.59 o 
   0   7  11        1.05        1.64      1.49 o 
   1   7  11      482.02      483.25     20.89 o 
   2   7  11      110.40      118.58      7.21 o 
   3   7  11        3.79        4.21      3.37 o 
   4   7  11        2.26        3.36      3.23 o 
   5   7  11      395.42      403.11     18.88 o 
   6   7  11       51.30       54.96      5.97 o 
  -2   8  11        5.85        6.22      1.46 o 
  -1   8  11        3.03        3.98      5.32 o 
   0   8  11        4.87        5.00      4.51 o 
   1   8  11        8.89       11.64      2.42 o 
   2   8  11      775.40      733.56     16.56 o 
   3   8  11      130.32      115.10      6.62 o 
   4   8  11       41.72       33.85      2.88 o 
   5   8  11      110.11      104.02      9.68 o 
   6   8  11        9.74       10.65      2.17 o 
  -1   9  11       18.94       20.87      2.54 o 
   0   9  11        0.58        0.84      1.24 o 
   1   9  11      134.59      113.79      8.05 o 
   2   9  11      309.02      298.08     13.77 o 
   3   9  11        0.25        0.17      0.86 o 
   4   9  11       47.05       46.26      5.94 o 
   5   9  11      248.69      234.68     24.87 o 
   1  10  11        3.14        1.44      4.15 o 
   2  10  11        6.72        5.63      1.68 o 
   3  10  11       10.35       11.86      4.29 o 
  -1  -4  12       39.24       45.38     10.71 o 
   0  -4  12      166.30      178.49     13.12 o 
   1  -4  12      182.87      202.65     15.86 o 
   2  -4  12      278.11      243.90     17.75 o 
   3  -4  12        4.04        3.91      1.93 o 
  -2  -3  12       33.04       30.83      4.66 o 
  -1  -3  12        0.36        1.99      3.44 o 
   0  -3  12       44.34       38.35      4.12 o 
   1  -3  12       84.69       91.82      6.69 o 
   2  -3  12       83.23       91.08      7.97 o 
   3  -3  12      339.71      351.16     16.93 o 
   4  -3  12        7.09        6.89      1.50 o 
  -3  -2  12       59.85       71.15      7.19 o 
  -2  -2  12      392.25      412.43     22.18 o 
  -1  -2  12       64.50       62.49      4.46 o 
   0  -2  12       23.87       26.17      2.66 o 
   1  -2  12       59.74       62.80      4.92 o 
   2  -2  12      555.41      598.18     23.18 o 
   3  -2  12      101.44       93.95      7.07 o 
   4  -2  12        0.68        1.11      1.85 o 
   5  -2  12       10.76       10.50      2.23 o 
  -3  -1  12      251.98      260.68     19.09 o 
  -2  -1  12      122.98      122.69      8.34 o 
  -1  -1  12        0.00        0.37      0.89 o 
   0  -1  12        1.68        1.42      1.43 o 
   1  -1  12       24.89       24.75      3.14 o 
   2  -1  12        0.26        1.16      1.55 o 
   3  -1  12        1.69        2.08      2.78 o 
   4  -1  12      688.16      754.38     27.23 o 
   5  -1  12        5.09        4.73      1.40 o 
  -4   0  12       24.87       34.39      5.03 o 
  -3   0  12       17.37       15.95      2.34 o 
  -2   0  12       31.87       29.70      3.48 o 
  -1   0  12      151.92      138.04      7.58 o 
   0   0  12      956.48      968.53     36.99 o 
   1   0  12        5.07        4.08      4.02 o 
   2   0  12        7.51        9.53      3.01 o 
   3   0  12      354.16      369.49     18.50 o 
   4   0  12      129.92      141.37      8.38 o 
   5   0  12      214.22      229.74      9.92 o 
   6   0  12      273.84      228.88     21.53 o 
  -4   1  12        6.18        6.97      1.88 o 
  -3   1  12       10.28       10.62      2.57 o 
  -2   1  12        2.63        7.65      2.99 o 
  -1   1  12       17.34       15.59      1.98 o 
   0   1  12       93.59       83.96      5.26 o 
   1   1  12     1016.14     1096.41     46.22 o 
   2   1  12      396.12      388.18     20.19 o 
   3   1  12        0.26        0.39      1.20 o 
   4   1  12        0.76        0.87      1.17 o 
   5   1  12      146.87      157.68      8.49 o 
   6   1  12      102.09       96.51     13.47 o 
  -4   2  12        1.73        0.73      2.38 o 
  -3   2  12      354.17      378.16     22.09 o 
  -2   2  12       12.24       13.50      3.20 o 
  -1   2  12        7.81        9.36      1.84 o 
   0   2  12        9.09        9.62      2.33 o 
   1   2  12        9.99       12.17      2.06 o 
   2   2  12      119.15      135.24     10.13 o 
   3   2  12      350.84      363.57     18.61 o 
   4   2  12       17.80       16.82      2.92 o 
   5   2  12       29.17       28.64      3.44 o 
   6   2  12       10.31       10.07      1.86 o 
  -4   3  12       34.77       38.69      3.79 o 
  -3   3  12       41.28       36.21      5.15 o 
  -2   3  12       99.05      100.64      9.79 o 
  -1   3  12      233.21      227.68     10.49 o 
   0   3  12       10.77       10.01      4.04 o 
   1   3  12       34.52       25.76      2.79 o 
   2   3  12       96.75       99.89      8.08 o 
   3   3  12        2.30        2.54      3.44 o 
   4   3  12       14.02       15.20      2.73 o 
   5   3  12      107.67       94.44      7.94 o 
   6   3  12        1.86        1.18      2.45 o 
  -3   4  12        0.37        2.02      2.83 o 
  -2   4  12       86.51       79.49      7.40 o 
  -1   4  12       12.87       15.73      2.75 o 
   0   4  12      249.86      237.76     12.16 o 
   1   4  12       52.92       50.15      5.31 o 
   2   4  12      115.45      118.74      9.70 o 
   3   4  12       11.76        9.60      1.97 o 
   4   4  12      312.82      289.31     15.17 o 
   5   4  12      104.66       87.67      5.85 o 
   6   4  12      112.55      107.16     10.69 o 
  -3   5  12       52.26       57.30      6.37 o 
  -2   5  12      369.65      376.75     27.97 o 
  -1   5  12       14.53       17.61      2.42 o 
   0   5  12      677.34      682.30     26.02 o 
   1   5  12      251.82      221.02     11.12 o 
   2   5  12       54.83       46.21      3.84 o 
   3   5  12       80.10       77.47      5.74 o 
   4   5  12       55.80       51.42      4.05 o 
   5   5  12      138.50      138.45      5.99 o 
   6   5  12      413.64      388.04     29.70 o 
  -2   6  12        5.21        4.57      2.44 o 
  -1   6  12      180.33      165.92     11.85 o 
   0   6  12        1.00        0.50      0.88 o 
   1   6  12      402.55      393.09     16.20 o 
   2   6  12       65.49       57.54      3.51 o 
   3   6  12       49.97       42.34      3.74 o 
   4   6  12       56.78       52.90      4.17 o 
   5   6  12      273.80      296.95     16.71 o 
   6   6  12      111.31       79.15     19.11 o 
  -2   7  12       14.87       15.29      4.08 o 
  -1   7  12      212.07      167.69     12.00 o 
   0   7  12       16.95       16.37      2.38 o 
   1   7  12       37.53       34.34      3.41 o 
   2   7  12       93.71       87.07      5.97 o 
   3   7  12      205.85      205.93      9.17 o 
   4   7  12       24.37       23.88      2.46 o 
   5   7  12       78.22       68.42      6.67 o 
  -1   8  12      561.60      545.52     41.77 o 
   0   8  12       25.97       20.80      2.68 o 
   1   8  12      161.20      141.95     11.27 o 
   2   8  12        1.04        0.87      1.82 o 
   3   8  12       38.59       37.87      3.55 o 
   4   8  12       82.44       68.94      7.75 o 
   1   9  12       22.84       22.09      4.74 o 
   2   9  12        3.15        0.54      2.93 o 
   3   9  12        0.46        0.26      2.05 o 
   1  -2  13      181.94      179.98     18.33 o 
   2  -2  13       41.84       42.54      3.93 o 
   0  -1  13      398.51      342.74     26.73 o 
   1  -1  13       73.52       68.61      5.24 o 
   2  -1  13      115.77      102.46      8.53 o 
   3  -1  13       15.42       14.38      2.24 o 
   4  -1  13       45.49       41.47      3.11 o 
  -1   0  13       18.18       18.49      2.84 o 
   0   0  13       61.57       46.31      4.23 o 
   1   0  13      119.48      129.35      6.97 o 
   2   0  13      103.05      105.82      8.64 o 
   3   0  13       50.00       50.55      4.84 o 
   4   0  13        8.11        6.13      1.63 o 
  -2   1  13      242.40      215.34     16.28 o 
  -1   1  13      114.44      107.79     10.98 o 
   0   1  13       22.84       20.78      2.71 o 
   1   1  13      116.36      108.64      8.53 o 
   2   1  13       11.70       12.00      2.23 o 
   3   1  13      543.36      568.23     22.92 o 
   4   1  13        0.65        0.57      0.90 o 
   5   1  13       29.35       27.92      4.57 o 
  -2   2  13      218.32      209.55     15.35 o 
  -1   2  13      261.03      232.83     16.69 o 
   0   2  13        0.11        0.65      0.80 o 
   1   2  13      104.01       93.74      9.94 o 
   2   2  13      365.49      369.00     16.84 o 
   3   2  13       22.43       24.01      3.05 o 
   4   2  13       14.84       18.66      2.69 o 
   5   2  13      154.56      132.80      9.74 o 
  -2   3  13       24.50       24.42      3.63 o 
  -1   3  13       71.43       72.52      5.58 o 
   0   3  13      214.35      190.89      8.59 o 
   1   3  13       68.34       68.65      7.94 o 
   2   3  13       45.84       42.84      4.62 o 
   3   3  13       76.88       83.36      7.67 o 
   4   3  13      323.07      329.14     17.98 o 
   5   3  13      181.71      162.75     12.39 o 
  -2   4  13        5.10        3.46      3.64 o 
  -1   4  13      120.58      118.88     11.90 o 
   0   4  13      382.04      377.02     14.11 o 
   1   4  13        8.64       11.71      2.48 o 
   2   4  13      448.12      429.10     23.59 o 
   3   4  13        8.14        7.06      1.82 o 
   4   4  13       52.93       50.92      3.96 o 
   5   4  13      474.36      452.91     29.29 o 
  -1   5  13        5.33        1.49      6.07 o 
   0   5  13      146.18      145.07      8.02 o 
   1   5  13      730.11      716.27     26.44 o 
   2   5  13       23.96       18.96      2.97 o 
   3   5  13        4.68        5.53      1.33 o 
   4   5  13       27.41       21.80      2.41 o 
   5   5  13       12.21        8.02      2.72 o 
   0   6  13       25.61       25.34      3.17 o 
   1   6  13      168.75      142.55      9.49 o 
   2   6  13      102.23       88.27      7.47 o 
   3   6  13      164.15      140.68      8.92 o 
   4   6  13        9.72        8.04      3.03 o 
   1   7  13        4.41        4.68      1.87 o 
   2   7  13       30.49       26.27      3.94 o 
   2   2  14       73.86       57.03      7.49 o 
   1   3  14       15.67       11.88      3.52 o 
   2   3  14       67.45       52.34      3.86 o 
                                                 
